# Supplementary material for: Factors impacting producer marketing through community supported agriculture
Source: PLoS One. 2019 Jul 9;14(7):e0219498. doi: 10.1371/journal.pone.0219498 (PMC6615704; doi:10.1371/journal.pone.0219498)
Supplement: S1 Dataset — (XLS) [file pone.0219498.s001.xls]

## Sheet: Sheet1
geography	county	geo	stcofips	stfips	cofips	year	numcsa	num_farm	s_csa	num_25	num_2534	num_3544	num_4554	num_5559	num_6064	num_6569	num_70	per44	per60	num_operator	num_wo_operator	perwomen	num_farmsize1_9	num_farmsize1049	num_farmsize50179	persize19	persize1049	persize50179	num_fruit	num_vegetable	perfruit	pervegetable	num_full	num_part	num_tenants	perfull	perpart	pertenant	occ_farming	perfarming	acre_veg	medincome	perfemale	percollege	hhsize	perage14	perage65	permarried	supermar
Autauga County, Alabama	Autauga, AL	Alabama\Autauga	1001	1	1	2007	2	415	0.00482	6	27	59	77	56	70	36	84	0.222	0.458	594	157	0.264	23	99	150	0.0554	0.239	0.361	16	30	0.0386	0.0723	270	113	16	0.651	0.272	0.0386	150	0.361	948	50375	0.512	0.492	2.710	0.209	0.108	0.546	4
Autauga County, Alabama	Autauga, AL	Alabama\Autauga	1001	1	1	2012	3	389	0.00771	12	20	42	65	36	68	56	90	0.190	0.550	563	155	0.275	24	99	123	0.0617	0.254	0.316	20	37	0.0514	0.0951	249	93	47	0.640	0.239	0.121	199	0.512	1230	51441	0.513	0.502	2.720	0.217	0.120	0.522	4
Baldwin County, Alabama	Baldwin, AL	Alabama\Baldwin	1003	1	3	2007	13	1139	0.0114	0	24	107	236	141	212	151	268	0.115	0.554	1722	572	0.332	143	454	323	0.126	0.399	0.284	211	23	0.185	0.0202	859	232	43	0.754	0.204	0.0378	478	0.420	2280	49163	0.508	0.564	2.490	0.182	0.163	0.599	23
Baldwin County, Alabama	Baldwin, AL	Alabama\Baldwin	1003	1	3	2012	7	989	0.00708	1	28	59	212	157	142	141	249	0.0890	0.538	1499	470	0.314	141	379	270	0.143	0.383	0.273	193	27	0.195	0.0273	719	216	54	0.727	0.218	0.0546	453	0.458	1958	48867	0.511	0.583	2.480	0.190	0.168	0.583	26
Barbour County, Alabama	Barbour, AL	Alabama\Barbour	1005	1	5	2007	1	623	0.00161	5	19	56	105	96	85	85	172	0.128	0.549	837	222	0.265	28	95	199	0.0449	0.152	0.319	52	7	0.0835	0.0112	486	111	31	0.780	0.178	0.0498	227	0.364	32	30370	0.475	0.328	2.520	0.187	0.132	0.435	6
Barbour County, Alabama	Barbour, AL	Alabama\Barbour	1005	1	5	2012	0	571	0	0	19	79	72	70	87	76	168	0.172	0.580	812	215	0.265	14	65	197	0.0245	0.114	0.345	43	3	0.0753	0.00525	457	96	18	0.800	0.168	0.0315	263	0.461	41	30287	0.469	0.394	2.600	0.180	0.142	0.427	5
Bibb County, Alabama	Bibb, AL	Alabama\Bibb	1007	1	7	2007	2	211	0.00948	4	19	21	53	25	27	28	34	0.209	0.422	302	88	0.291	21	58	81	0.0995	0.275	0.384	5	9	0.0237	0.0427	158	46	10	0.749	0.218	0.0474	80	0.379	65	38907	0.484	0.324	2.730	0.196	0.120	0.542	7
Bibb County, Alabama	Bibb, AL	Alabama\Bibb	1007	1	7	2012	3	189	0.0159	0	9	18	35	37	20	17	53	0.143	0.476	268	78	0.291	13	43	66	0.0688	0.228	0.349	4	6	0.0212	0.0317	143	39	7	0.757	0.206	0.0370	73	0.386	14	37392	0.463	0.342	2.950	0.184	0.127	0.475	5
Blount County, Alabama	Blount, AL	Alabama\Blount	1009	1	9	2007	7	1414	0.00495	15	58	172	300	217	192	168	292	0.173	0.461	2143	677	0.316	99	540	570	0.0700	0.382	0.403	32	55	0.0226	0.0389	1058	317	33	0.748	0.224	0.0233	606	0.429	585	43266	0.501	0.369	2.930	0.193	0.134	0.558	6
Blount County, Alabama	Blount, AL	Alabama\Blount	1009	1	9	2012	4	1241	0.00322	8	101	123	241	180	196	130	262	0.187	0.474	1854	552	0.298	81	423	521	0.0653	0.341	0.420	39	52	0.0314	0.0419	872	300	69	0.703	0.242	0.0556	605	0.488	677	44225	0.505	0.397	2.710	0.202	0.147	0.580	8
Bullock County, Alabama	Bullock, AL	Alabama\Bullock	1011	1	11	2007	2	277	0.00722	1	3	25	63	58	36	37	54	0.105	0.458	391	104	0.266	11	46	78	0.0397	0.166	0.282	23	12	0.0830	0.0433	201	58	11	0.726	0.209	0.0397	135	0.487	134	24969	0.466	0.299	2.700	0.193	0.121	0.327	2
Bullock County, Alabama	Bullock, AL	Alabama\Bullock	1011	1	11	2012	0	273	0	0	11	23	59	33	49	24	74	0.125	0.538	372	93	0.250	6	41	82	0.0220	0.150	0.300	22	6	0.0806	0.0220	178	71	24	0.652	0.260	0.0879	111	0.407	70	25854	0.458	0.351	2.750	0.182	0.135	0.328	2
Butler County, Alabama	Butler, AL	Alabama\Butler	1013	1	13	2007	3	490	0.00612	0	24	48	82	74	84	64	114	0.147	0.535	670	182	0.272	21	120	216	0.0429	0.245	0.441	15	14	0.0306	0.0286	373	96	13	0.761	0.196	0.0265	219	0.447	80	30460	0.527	0.366	2.480	0.198	0.160	0.435	3
Butler County, Alabama	Butler, AL	Alabama\Butler	1013	1	13	2012	5	407	0.0123	0	15	47	75	40	65	67	98	0.152	0.565	582	165	0.284	26	76	181	0.0639	0.187	0.445	24	21	0.0590	0.0516	298	102	7	0.732	0.251	0.0172	184	0.452	105	30605	0.530	0.368	2.510	0.200	0.167	0.427	3
Calhoun County, Alabama	Calhoun, AL	Alabama\Calhoun	1015	1	15	2007	3	735	0.00408	2	34	94	181	134	108	67	115	0.177	0.395	1067	305	0.286	82	297	242	0.112	0.404	0.329	22	19	0.0299	0.0259	562	143	25	0.765	0.195	0.0340	299	0.407	46	37478	0.520	0.452	2.340	0.187	0.143	0.512	31
Calhoun County, Alabama	Calhoun, AL	Alabama\Calhoun	1015	1	15	2012	2	592	0.00338	3	22	75	111	95	101	63	122	0.169	0.483	888	297	0.334	52	217	215	0.0878	0.367	0.363	27	13	0.0456	0.0220	437	127	28	0.738	0.215	0.0473	273	0.461	26	39212	0.518	0.461	2.510	0.189	0.143	0.485	26
Chambers County, Alabama	Chambers, AL	Alabama\Chambers	1017	1	17	2007	0	336	0	0	25	45	81	22	41	43	79	0.208	0.485	490	151	0.308	13	78	119	0.0387	0.232	0.354	7	4	0.0208	0.0119	280	53	8	0.833	0.158	0.0238	126	0.375	39	33904	0.523	0.357	2.510	0.196	0.157	0.497	7
Chambers County, Alabama	Chambers, AL	Alabama\Chambers	1017	1	17	2012	1	301	0.00332	5	13	29	67	55	20	39	73	0.156	0.439	445	135	0.303	11	57	112	0.0365	0.189	0.372	6	6	0.0199	0.0199	225	68	8	0.748	0.226	0.0266	117	0.389	51	32320	0.522	0.389	2.480	0.182	0.167	0.452	8
Cherokee County, Alabama	Cherokee, AL	Alabama\Cherokee	1019	1	19	2007	4	654	0.00612	0	42	99	147	95	93	88	90	0.216	0.414	956	251	0.263	36	202	236	0.0550	0.309	0.361	10	15	0.0153	0.0229	457	157	30	0.699	0.240	0.0459	216	0.330	115	37376	0.512	0.342	2.330	0.173	0.167	0.646	4
Chilton County, Alabama	Chilton, AL	Alabama\Chilton	1021	1	21	2007	3	645	0.00465	9	20	89	134	87	89	107	110	0.183	0.474	948	291	0.307	51	199	246	0.0791	0.309	0.381	62	26	0.0961	0.0403	446	178	32	0.691	0.276	0.0496	297	0.460	411	39663	0.507	0.354	2.600	0.197	0.125	0.570	7
Chilton County, Alabama	Chilton, AL	Alabama\Chilton	1021	1	21	2012	1	543	0.00184	7	32	50	92	83	66	87	126	0.164	0.514	809	246	0.304	27	179	208	0.0497	0.330	0.383	56	27	0.103	0.0497	376	134	33	0.692	0.247	0.0608	223	0.411	463	39621	0.505	0.371	2.650	0.208	0.136	0.551	7
Choctaw County, Alabama	Choctaw, AL	Alabama\Choctaw	1023	1	23	2007	2	264	0.00758	0	9	21	60	36	38	45	55	0.114	0.523	345	96	0.278	18	86	86	0.0682	0.326	0.326	2	15	0.00758	0.0568	187	60	8	0.708	0.227	0.0303	112	0.424	52	31508	0.528	0.313	2.400	0.194	0.157	0.525	3
Choctaw County, Alabama	Choctaw, AL	Alabama\Choctaw	1023	1	23	2012	0	248	0	0	11	22	64	25	43	24	59	0.133	0.508	367	110	0.300	23	69	93	0.0927	0.278	0.375	2	11	0.00806	0.0444	168	65	15	0.677	0.262	0.0605	100	0.403	59	33390	0.517	0.358	2.580	0.185	0.182	0.444	3
Clarke County, Alabama	Clarke, AL	Alabama\Clarke	1025	1	25	2007	0	321	0	0	20	27	77	39	59	40	59	0.146	0.492	463	131	0.283	25	95	108	0.0779	0.296	0.336	11	12	0.0343	0.0374	249	58	16	0.776	0.181	0.0498	101	0.315	46	32627	0.525	0.347	2.810	0.215	0.142	0.469	8
Clarke County, Alabama	Clarke, AL	Alabama\Clarke	1025	1	25	2012	0	263	0	0	7	22	50	51	34	46	53	0.110	0.506	380	112	0.295	24	78	96	0.0913	0.297	0.365	3	12	0.0114	0.0456	180	66	17	0.684	0.251	0.0646	93	0.354	71	34606	0.527	0.361	2.740	0.198	0.162	0.445	5
Clay County, Alabama	Clay, AL	Alabama\Clay	1027	1	27	2012	2	401	0.00499	2	15	34	81	75	56	56	82	0.127	0.484	578	157	0.272	14	85	158	0.0349	0.212	0.394	10	7	0.0249	0.0175	279	115	7	0.696	0.287	0.0175	159	0.397	23	34579	0.510	0.356	2.360	0.185	0.176	0.540	3
Cleburne County, Alabama	Cleburne, AL	Alabama\Cleburne	1029	1	29	2007	0	380	0	6	20	43	82	44	76	46	63	0.182	0.487	569	159	0.279	12	134	157	0.0316	0.353	0.413	8	3	0.0211	0.00789	293	74	10	0.771	0.195	0.0263	188	0.495	17	38918	0.499	0.301	2.720	0.182	0.141	0.513	4
Cleburne County, Alabama	Cleburne, AL	Alabama\Cleburne	1029	1	29	2012	3	341	0.00880	0	23	35	68	44	44	62	65	0.170	0.501	532	157	0.295	17	108	140	0.0499	0.317	0.411	12	8	0.0352	0.0235	267	65	9	0.783	0.191	0.0264	163	0.478	27	38235	0.502	0.363	2.670	0.192	0.158	0.531	3
Coffee County, Alabama	Coffee, AL	Alabama\Coffee	1031	1	31	2007	9	971	0.00927	3	54	104	187	141	153	114	215	0.166	0.496	1439	418	0.290	41	244	405	0.0422	0.251	0.417	29	13	0.0299	0.0134	756	180	30	0.779	0.185	0.0309	355	0.366	126	36819	0.508	0.503	2.430	0.189	0.144	0.561	6
Coffee County, Alabama	Coffee, AL	Alabama\Coffee	1031	1	31	2012	5	899	0.00556	4	26	93	144	113	116	163	240	0.137	0.577	1324	391	0.295	47	204	386	0.0523	0.227	0.429	42	13	0.0467	0.0145	674	190	35	0.750	0.211	0.0389	454	0.505	81	45631	0.506	0.519	2.590	0.199	0.144	0.531	6
Colbert County, Alabama	Colbert, AL	Alabama\Colbert	1033	1	33	2007	7	736	0.00951	2	30	91	162	123	98	79	151	0.167	0.446	1033	264	0.256	57	295	256	0.0774	0.401	0.348	12	23	0.0163	0.0313	520	177	19	0.707	0.240	0.0258	247	0.336	61	37530	0.521	0.446	2.360	0.179	0.161	0.569	10
Colbert County, Alabama	Colbert, AL	Alabama\Colbert	1033	1	33	2012	1	687	0.00146	6	30	99	116	103	102	71	160	0.197	0.485	983	254	0.258	36	236	245	0.0524	0.344	0.357	8	10	0.0116	0.0146	475	173	39	0.691	0.252	0.0568	252	0.367	58	39771	0.519	0.480	2.420	0.181	0.174	0.544	10
Conecuh County, Alabama	Conecuh, AL	Alabama\Conecuh	1035	1	35	2007	3	401	0.00748	0	11	38	53	38	71	57	133	0.122	0.651	533	152	0.285	17	102	142	0.0424	0.254	0.354	13	9	0.0324	0.0224	288	98	15	0.718	0.244	0.0374	182	0.454	73	27555	0.528	0.318	2.410	0.197	0.155	0.543	4
Conecuh County, Alabama	Conecuh, AL	Alabama\Conecuh	1035	1	35	2012	2	346	0.00578	0	3	45	45	38	36	56	123	0.139	0.621	511	151	0.295	9	57	161	0.0260	0.165	0.465	16	10	0.0462	0.0289	223	109	14	0.645	0.315	0.0405	155	0.448	90	27110	0.515	0.335	2.690	0.185	0.179	0.445	3
Covington County, Alabama	Covington, AL	Alabama\Covington	1039	1	39	2007	5	1096	0.00456	9	30	108	237	143	167	151	251	0.134	0.519	1534	472	0.308	40	302	477	0.0365	0.276	0.435	64	10	0.0584	0.00912	881	184	24	0.804	0.168	0.0219	440	0.401	40	32490	0.519	0.391	2.480	0.182	0.179	0.533	9
Covington County, Alabama	Covington, AL	Alabama\Covington	1039	1	39	2012	4	1051	0.00381	5	30	97	171	154	164	143	287	0.126	0.565	1485	454	0.306	34	296	459	0.0324	0.282	0.437	42	12	0.0400	0.0114	838	178	35	0.797	0.169	0.0333	424	0.403	55	34017	0.516	0.431	2.500	0.186	0.184	0.498	8
Crenshaw County, Alabama	Crenshaw, AL	Alabama\Crenshaw	1041	1	41	2007	1	638	0.00157	5	42	65	125	98	108	71	124	0.176	0.475	911	297	0.326	16	127	301	0.0251	0.199	0.472	27	5	0.0423	0.00784	473	146	22	0.741	0.229	0.0345	224	0.351	42	33156	0.523	0.360	2.320	0.189	0.171	0.506	6
Crenshaw County, Alabama	Crenshaw, AL	Alabama\Crenshaw	1041	1	41	2012	1	575	0.00174	7	27	48	98	65	99	100	131	0.143	0.574	825	259	0.314	18	106	243	0.0313	0.184	0.423	14	6	0.0243	0.0104	423	123	29	0.736	0.214	0.0504	231	0.402	42	33648	0.517	0.387	2.440	0.194	0.159	0.506	5
Cullman County, Alabama	Cullman, AL	Alabama\Cullman	1043	1	43	2007	5	2465	0.00203	5	137	379	636	373	335	252	348	0.211	0.379	3723	1189	0.319	150	1081	954	0.0609	0.439	0.387	12	44	0.00487	0.0178	1672	707	82	0.678	0.287	0.0333	1115	0.452	1329	39194	0.505	0.415	2.550	0.187	0.148	0.563	10
Cullman County, Alabama	Cullman, AL	Alabama\Cullman	1043	1	43	2012	13	2007	0.00648	10	93	215	425	257	321	283	403	0.158	0.502	3066	1007	0.328	120	835	803	0.0598	0.416	0.400	12	47	0.00598	0.0234	1365	566	76	0.680	0.282	0.0379	976	0.486	1094	37938	0.506	0.463	2.530	0.191	0.159	0.572	13
Dale County, Alabama	Dale, AL	Alabama\Dale	1045	1	45	2007	1	528	0.00189	0	23	56	115	79	70	41	144	0.150	0.483	756	221	0.292	24	107	187	0.0455	0.203	0.354	34	5	0.0644	0.00947	390	116	22	0.739	0.220	0.0417	187	0.354	58	41214	0.504	0.504	2.380	0.222	0.130	0.572	8
Dallas County, Alabama	Dallas, AL	Alabama\Dallas	1047	1	47	2007	7	555	0.0126	0	30	60	125	67	79	59	135	0.162	0.492	817	234	0.286	40	116	146	0.0721	0.209	0.263	7	19	0.0126	0.0342	348	148	54	0.627	0.267	0.0973	202	0.364	399	27647	0.543	0.393	2.480	0.227	0.136	0.406	11
Dallas County, Alabama	Dallas, AL	Alabama\Dallas	1047	1	47	2012	2	506	0.00395	2	23	32	111	74	57	60	147	0.113	0.522	744	188	0.253	27	89	163	0.0534	0.176	0.322	8	25	0.0158	0.0494	307	147	52	0.607	0.291	0.103	231	0.457	416	27400	0.538	0.396	2.660	0.218	0.141	0.355	8
DeKalb County, Alabama	DeKalb, AL	Alabama\DeKalb	1049	1	49	2007	22	2426	0.00907	20	166	341	667	310	290	264	368	0.217	0.380	3540	1087	0.307	132	1069	911	0.0544	0.441	0.376	17	32	0.00701	0.0132	1743	595	57	0.718	0.245	0.0235	1042	0.430	1152	35558	0.507	0.334	2.650	0.201	0.139	0.576	12
DeKalb County, Alabama	DeKalb, AL	Alabama\DeKalb	1049	1	49	2012	4	2035	0.00197	13	139	226	409	320	343	235	350	0.186	0.456	3040	912	0.300	116	797	805	0.0570	0.392	0.396	13	27	0.00639	0.0133	1400	552	83	0.688	0.271	0.0408	1031	0.507	799	37644	0.506	0.353	2.740	0.215	0.139	0.580	14
Elmore County, Alabama	Elmore, AL	Alabama\Elmore	1051	1	51	2007	5	626	0.00799	2	17	71	139	86	94	68	149	0.144	0.497	959	283	0.295	56	241	197	0.0895	0.385	0.315	23	13	0.0367	0.0208	442	144	23	0.706	0.230	0.0367	247	0.395	182	49193	0.492	0.446	2.760	0.196	0.109	0.515	12
Elmore County, Alabama	Elmore, AL	Alabama\Elmore	1051	1	51	2012	5	552	0.00906	0	27	47	108	92	69	64	145	0.134	0.504	841	258	0.307	52	204	168	0.0942	0.370	0.304	30	20	0.0543	0.0362	404	112	36	0.732	0.203	0.0652	226	0.409	149	52324	0.512	0.497	2.620	0.193	0.119	0.530	10
Escambia County, Alabama	Escambia, AL	Alabama\Escambia	1053	1	53	2007	3	502	0.00598	2	26	45	126	51	70	82	100	0.145	0.502	682	185	0.271	44	165	152	0.0876	0.329	0.303	18	10	0.0359	0.0199	343	128	43	0.683	0.255	0.0857	223	0.444	43	34615	0.491	0.355	2.440	0.191	0.142	0.502	9
Escambia County, Alabama	Escambia, AL	Alabama\Escambia	1053	1	53	2012	9	454	0.0198	0	15	39	90	60	44	58	148	0.119	0.551	625	195	0.312	50	150	140	0.110	0.330	0.308	10	13	0.0220	0.0286	296	136	22	0.652	0.300	0.0485	180	0.396	38	33588	0.484	0.395	2.540	0.187	0.152	0.455	5
Etowah County, Alabama	Etowah, AL	Alabama\Etowah	1055	1	55	2007	0	1004	0	10	58	161	248	152	104	115	156	0.228	0.374	1439	402	0.279	105	424	346	0.105	0.422	0.345	22	19	0.0219	0.0189	759	214	45	0.756	0.213	0.0448	336	0.335	513	35420	0.519	0.469	2.370	0.187	0.157	0.553	25
Etowah County, Alabama	Etowah, AL	Alabama\Etowah	1055	1	55	2012	0	853	0	7	38	94	161	149	153	82	169	0.163	0.474	1321	415	0.314	71	365	282	0.0832	0.428	0.331	12	25	0.0141	0.0293	638	180	35	0.748	0.211	0.0410	344	0.403	224	35737	0.515	0.482	2.530	0.188	0.158	0.519	15
Fayette County, Alabama	Fayette, AL	Alabama\Fayette	1057	1	57	2007	0	401	0	3	12	45	101	54	48	52	86	0.150	0.464	551	132	0.240	12	76	193	0.0299	0.190	0.481	2	12	0.00499	0.0299	267	127	5	0.666	0.317	0.0125	128	0.319	45	35957	0.513	0.373	2.320	0.180	0.161	0.589	5
Fayette County, Alabama	Fayette, AL	Alabama\Fayette	1057	1	57	2012	0	414	0	0	27	29	80	50	71	44	113	0.135	0.551	585	156	0.267	29	73	186	0.0700	0.176	0.449	4	21	0.00966	0.0507	291	101	22	0.703	0.244	0.0531	161	0.389	92	35720	0.507	0.394	2.370	0.182	0.179	0.543	6
Franklin County, Alabama	Franklin, AL	Alabama\Franklin	1059	1	59	2007	4	958	0.00418	1	35	128	208	142	150	98	196	0.171	0.463	1345	364	0.271	32	254	441	0.0334	0.265	0.460	7	21	0.00731	0.0219	691	228	31	0.721	0.238	0.0324	399	0.416	92	30765	0.503	0.350	2.440	0.195	0.152	0.596	7
Franklin County, Alabama	Franklin, AL	Alabama\Franklin	1059	1	59	2012	5	825	0.00606	10	47	68	153	136	105	107	199	0.152	0.498	1193	311	0.261	27	185	379	0.0327	0.224	0.459	0	18	0	0.0218	591	206	28	0.716	0.250	0.0339	392	0.475	51	33173	0.501	0.400	2.510	0.206	0.152	0.563	7
Geneva County, Alabama	Geneva, AL	Alabama\Geneva	1061	1	61	2007	10	1108	0.00903	5	40	112	224	157	188	133	249	0.142	0.514	1544	455	0.295	35	301	481	0.0316	0.272	0.434	40	19	0.0361	0.0171	878	200	36	0.792	0.181	0.0325	449	0.405	674	33734	0.512	0.345	2.440	0.175	0.172	0.537	11
Geneva County, Alabama	Geneva, AL	Alabama\Geneva	1061	1	61	2012	5	1017	0.00492	5	31	82	183	119	137	158	302	0.116	0.587	1481	407	0.275	40	281	416	0.0393	0.276	0.409	39	29	0.0383	0.0285	799	184	34	0.786	0.181	0.0334	438	0.431	528	33347	0.511	0.384	2.410	0.183	0.174	0.518	10
Greene County, Alabama	Greene, AL	Alabama\Greene	1063	1	63	2007	7	316	0.0222	0	13	42	63	50	30	26	92	0.174	0.468	442	110	0.249	19	45	113	0.0601	0.142	0.358	7	22	0.0222	0.0696	210	78	30	0.665	0.247	0.0949	157	0.497	117	25137	0.533	0.339	2.350	0.224	0.141	0.369	6
Greene County, Alabama	Greene, AL	Alabama\Greene	1063	1	63	2012	1	304	0.00329	0	11	30	44	46	65	26	82	0.135	0.569	436	102	0.234	17	62	98	0.0559	0.204	0.322	7	20	0.0230	0.0658	212	61	31	0.697	0.201	0.102	153	0.503	64	24592	0.528	0.381	2.770	0.196	0.161	0.320	2
Hale County, Alabama	Hale, AL	Alabama\Hale	1065	1	65	2007	0	479	0	7	25	53	128	70	40	44	112	0.177	0.409	647	144	0.223	18	101	155	0.0376	0.211	0.324	8	13	0.0167	0.0271	331	120	34	0.691	0.251	0.0710	216	0.451	46	31481	0.495	0.319	2.860	0.208	0.127	0.379	5
Hale County, Alabama	Hale, AL	Alabama\Hale	1065	1	65	2012	4	456	0.00877	6	16	50	80	82	63	42	117	0.158	0.487	640	153	0.239	33	90	150	0.0724	0.197	0.329	0	19	0	0.0417	294	127	35	0.645	0.279	0.0768	227	0.498	118	31025	0.526	0.354	2.580	0.200	0.150	0.387	3
Henry County, Alabama	Henry, AL	Alabama\Henry	1067	1	67	2007	4	478	0.00837	3	25	66	86	68	58	62	110	0.197	0.481	691	181	0.262	9	83	183	0.0188	0.174	0.383	19	6	0.0397	0.0126	326	121	34	0.682	0.253	0.0711	213	0.446	140	35076	0.518	0.382	2.610	0.187	0.160	0.506	4
Henry County, Alabama	Henry, AL	Alabama\Henry	1067	1	67	2012	0	498	0	0	20	63	99	72	70	61	113	0.167	0.490	700	190	0.271	14	83	177	0.0281	0.167	0.355	24	8	0.0482	0.0161	341	112	45	0.685	0.225	0.0904	214	0.430	17	37108	0.520	0.434	2.470	0.182	0.176	0.552	3
Houston County, Alabama	Houston, AL	Alabama\Houston	1069	1	69	2007	9	841	0.0107	1	44	90	163	104	149	84	206	0.161	0.522	1154	346	0.300	52	261	299	0.0618	0.310	0.356	45	28	0.0535	0.0333	586	195	65	0.697	0.232	0.0773	341	0.405	4289	40461	0.522	0.477	2.590	0.203	0.140	0.511	16
Houston County, Alabama	Houston, AL	Alabama\Houston	1069	1	69	2012	8	816	0.00980	7	15	92	136	95	132	138	201	0.140	0.577	1208	408	0.338	58	259	261	0.0711	0.317	0.320	47	23	0.0576	0.0282	566	204	46	0.694	0.250	0.0564	363	0.445	3950	40609	0.520	0.478	2.590	0.204	0.144	0.497	17
Jackson County, Alabama	Jackson, AL	Alabama\Jackson	1071	1	71	2007	7	1523	0.00460	14	65	223	389	249	202	172	209	0.198	0.383	2250	643	0.286	106	570	521	0.0696	0.374	0.342	17	29	0.0112	0.0190	1036	415	65	0.680	0.272	0.0427	489	0.321	931	36178	0.512	0.354	2.460	0.186	0.147	0.573	16
Jackson County, Alabama	Jackson, AL	Alabama\Jackson	1071	1	71	2012	4	1376	0.00291	10	67	137	296	193	222	191	260	0.156	0.489	2095	577	0.275	87	465	500	0.0632	0.338	0.363	19	14	0.0138	0.0102	980	330	66	0.712	0.240	0.0480	514	0.374	423	39618	0.509	0.393	2.490	0.185	0.165	0.571	11
Jefferson County, Alabama	Jefferson, AL	Alabama\Jefferson	1073	1	73	2007	5	470	0.0106	0	8	50	146	75	66	51	74	0.123	0.406	664	191	0.288	75	202	132	0.160	0.430	0.281	11	16	0.0234	0.0340	319	106	27	0.679	0.226	0.0574	181	0.385	43	44908	0.526	0.566	2.410	0.197	0.134	0.465	135
Jefferson County, Alabama	Jefferson, AL	Alabama\Jefferson	1073	1	73	2012	0	394	0	0	4	42	76	61	82	52	77	0.117	0.536	555	163	0.294	86	150	121	0.218	0.381	0.307	12	14	0.0305	0.0355	273	82	39	0.693	0.208	0.0990	184	0.467	59	43967	0.526	0.593	2.480	0.195	0.131	0.445	106
Lamar County, Alabama	Lamar, AL	Alabama\Lamar	1075	1	75	2007	0	422	0	0	29	43	110	80	37	39	84	0.171	0.379	634	180	0.284	22	115	169	0.0521	0.273	0.400	6	15	0.0142	0.0355	294	109	20	0.697	0.258	0.0474	128	0.303	50	32893	0.513	0.324	2.290	0.173	0.171	0.571	4
Lamar County, Alabama	Lamar, AL	Alabama\Lamar	1075	1	75	2012	1	353	0.00283	0	9	53	72	43	61	26	89	0.176	0.499	521	145	0.278	16	96	142	0.0453	0.272	0.402	4	16	0.0113	0.0453	243	96	14	0.688	0.272	0.0397	118	0.334	34	33940	0.513	0.363	2.320	0.184	0.188	0.619	4
Lauderdale County, Alabama	Lauderdale, AL	Alabama\Lauderdale	1077	1	77	2007	11	1697	0.00648	8	68	218	411	242	220	204	326	0.173	0.442	2460	672	0.273	118	676	622	0.0695	0.398	0.367	12	19	0.00707	0.0112	1187	453	58	0.699	0.267	0.0342	579	0.341	108	37981	0.521	0.483	2.380	0.174	0.160	0.541	14
Lauderdale County, Alabama	Lauderdale, AL	Alabama\Lauderdale	1077	1	77	2012	5	1466	0.00341	4	65	128	372	196	183	163	355	0.134	0.478	2151	549	0.255	106	567	549	0.0723	0.387	0.374	17	26	0.0116	0.0177	1059	363	44	0.722	0.248	0.0300	657	0.448	96	41536	0.521	0.510	2.360	0.176	0.168	0.532	20
Lawrence County, Alabama	Lawrence, AL	Alabama\Lawrence	1079	1	79	2007	10	1601	0.00625	10	59	257	351	183	181	199	361	0.204	0.463	2349	749	0.319	89	613	658	0.0556	0.383	0.411	16	15	0.00999	0.00937	1153	361	85	0.720	0.225	0.0531	640	0.400	79	39248	0.510	0.356	2.490	0.190	0.128	0.610	7
Lawrence County, Alabama	Lawrence, AL	Alabama\Lawrence	1079	1	79	2012	5	1551	0.00322	10	91	171	376	188	157	211	347	0.175	0.461	2279	704	0.309	95	549	640	0.0613	0.354	0.413	7	15	0.00451	0.00967	1128	351	72	0.727	0.226	0.0464	670	0.432	76	38524	0.511	0.394	2.520	0.187	0.146	0.557	5
Lee County, Alabama	Lee, AL	Alabama\Lee	1081	1	81	2007	2	356	0.00562	0	20	36	91	58	35	25	91	0.157	0.424	536	167	0.312	38	106	124	0.107	0.298	0.348	13	4	0.0365	0.0112	254	81	16	0.713	0.228	0.0449	165	0.463	17	39719	0.508	0.630	2.330	0.175	0.0840	0.438	14
Lee County, Alabama	Lee, AL	Alabama\Lee	1081	1	81	2012	3	315	0.00952	6	21	42	63	33	47	35	68	0.219	0.476	460	125	0.272	31	72	112	0.0984	0.229	0.356	15	7	0.0476	0.0222	226	78	11	0.717	0.248	0.0349	117	0.371	18	43182	0.507	0.633	2.450	0.186	0.0907	0.450	16
Limestone County, Alabama	Limestone, AL	Alabama\Limestone	1083	1	83	2007	8	1352	0.00592	1	68	144	387	212	155	132	253	0.158	0.399	1978	575	0.291	124	519	473	0.0917	0.384	0.350	8	19	0.00592	0.0141	931	361	52	0.689	0.267	0.0385	474	0.351	195	46753	0.491	0.453	2.730	0.189	0.117	0.529	10
Limestone County, Alabama	Limestone, AL	Alabama\Limestone	1083	1	83	2012	3	1230	0.00244	5	45	146	253	160	164	143	314	0.159	0.505	1866	547	0.293	98	401	491	0.0797	0.326	0.399	11	8	0.00894	0.00650	842	318	70	0.685	0.259	0.0569	573	0.466	81	49616	0.494	0.497	2.540	0.199	0.123	0.559	10
Lowndes County, Alabama	Lowndes, AL	Alabama\Lowndes	1085	1	85	2007	2	405	0.00494	1	14	49	98	42	73	31	97	0.158	0.496	573	137	0.239	22	78	113	0.0543	0.193	0.279	9	12	0.0222	0.0296	263	111	29	0.649	0.274	0.0716	186	0.459	30	28530	0.533	0.319	2.630	0.221	0.129	0.414	3
Lowndes County, Alabama	Lowndes, AL	Alabama\Lowndes	1085	1	85	2012	0	441	0	0	21	37	79	77	54	78	95	0.132	0.515	675	153	0.227	24	84	135	0.0544	0.190	0.306	3	10	0.00680	0.0227	294	98	49	0.667	0.222	0.111	214	0.485	60	28544	0.532	0.367	2.640	0.197	0.146	0.352	2
Macon County, Alabama	Macon, AL	Alabama\Macon	1087	1	87	2007	3	385	0.00779	0	24	32	72	53	73	46	85	0.145	0.530	559	147	0.263	12	91	149	0.0312	0.236	0.387	24	15	0.0623	0.0390	289	83	13	0.751	0.216	0.0338	126	0.327	71	27011	0.537	0.549	2.320	0.183	0.144	0.315	5
Macon County, Alabama	Macon, AL	Alabama\Macon	1087	1	87	2012	4	352	0.0114	0	8	18	60	61	57	56	92	0.0739	0.582	529	143	0.270	13	80	135	0.0369	0.227	0.384	18	14	0.0511	0.0398	251	74	27	0.713	0.210	0.0767	170	0.483	73	27709	0.542	0.547	2.340	0.163	0.141	0.306	4
Madison County, Alabama	Madison, AL	Alabama\Madison	1089	1	89	2007	6	1187	0.00505	3	34	145	267	174	174	137	253	0.153	0.475	1729	502	0.290	154	474	376	0.130	0.399	0.317	21	21	0.0177	0.0177	808	294	85	0.681	0.248	0.0716	521	0.439	160	52870	0.510	0.637	2.450	0.196	0.120	0.526	35
Madison County, Alabama	Madison, AL	Alabama\Madison	1089	1	89	2012	4	1033	0.00387	2	25	81	276	103	130	187	229	0.105	0.529	1616	505	0.313	118	382	337	0.114	0.370	0.326	14	26	0.0136	0.0252	714	266	53	0.691	0.258	0.0513	511	0.495	100	57072	0.509	0.664	2.490	0.194	0.122	0.506	39
Marengo County, Alabama	Marengo, AL	Alabama\Marengo	1091	1	91	2007	6	555	0.0108	1	37	64	128	88	83	75	79	0.184	0.427	825	232	0.281	21	118	217	0.0378	0.213	0.391	9	20	0.0162	0.0360	350	140	29	0.631	0.252	0.0523	223	0.402	100	32747	0.524	0.396	2.450	0.215	0.142	0.425	6
Marengo County, Alabama	Marengo, AL	Alabama\Marengo	1091	1	91	2012	1	499	0.00200	3	32	44	93	82	83	71	91	0.158	0.491	755	178	0.236	20	116	171	0.0401	0.232	0.343	2	14	0.00401	0.0281	342	116	41	0.685	0.232	0.0822	169	0.339	84	31888	0.529	0.452	2.410	0.198	0.163	0.477	4
Marion County, Alabama	Marion, AL	Alabama\Marion	1093	1	93	2007	1	787	0.00127	3	67	108	167	114	109	111	108	0.226	0.417	1140	329	0.289	20	217	362	0.0254	0.276	0.460	9	16	0.0114	0.0203	593	163	16	0.753	0.207	0.0203	280	0.356	55	32752	0.503	0.377	2.170	0.174	0.170	0.567	5
Marion County, Alabama	Marion, AL	Alabama\Marion	1093	1	93	2012	1	715	0.00140	4	29	83	165	99	109	92	134	0.162	0.469	1077	330	0.306	18	213	321	0.0252	0.298	0.449	6	15	0.00839	0.0210	552	132	31	0.772	0.185	0.0434	268	0.375	38	32237	0.503	0.370	2.330	0.178	0.183	0.577	3
Marshall County, Alabama	Marshall, AL	Alabama\Marshall	1095	1	95	2007	5	1731	0.00289	6	81	233	420	248	244	192	307	0.185	0.429	2546	722	0.284	170	792	578	0.0982	0.458	0.334	11	32	0.00635	0.0185	1216	433	72	0.702	0.250	0.0416	684	0.395	203	36931	0.511	0.415	2.630	0.208	0.139	0.553	17
Marshall County, Alabama	Marshall, AL	Alabama\Marshall	1095	1	95	2012	5	1505	0.00332	2	58	178	306	234	217	199	311	0.158	0.483	2230	649	0.291	117	683	491	0.0777	0.454	0.326	19	20	0.0126	0.0133	1062	401	42	0.706	0.266	0.0279	631	0.419	55	36960	0.507	0.418	2.670	0.207	0.149	0.544	21
Mobile County, Alabama	Mobile, AL	Alabama\Mobile	1097	1	97	2007	3	876	0.00342	0	30	85	215	156	117	76	197	0.131	0.445	1340	421	0.314	158	375	205	0.180	0.428	0.234	125	34	0.143	0.0388	693	165	35	0.791	0.188	0.0400	348	0.397	335	37575	0.521	0.471	2.550	0.217	0.122	0.486	61
Mobile County, Alabama	Mobile, AL	Alabama\Mobile	1097	1	97	2012	1	698	0.00143	0	29	46	155	110	112	92	154	0.107	0.513	1126	369	0.328	157	268	166	0.225	0.384	0.238	103	36	0.148	0.0516	561	113	24	0.804	0.162	0.0344	339	0.486	333	39546	0.520	0.497	2.570	0.206	0.129	0.462	57
Monroe County, Alabama	Monroe, AL	Alabama\Monroe	1099	1	99	2007	2	505	0.00396	4	28	75	122	50	65	67	94	0.212	0.448	686	173	0.252	43	178	142	0.0851	0.352	0.281	23	22	0.0455	0.0436	312	155	34	0.618	0.307	0.0673	210	0.416	83	32367	0.519	0.359	2.370	0.214	0.142	0.510	9
Monroe County, Alabama	Monroe, AL	Alabama\Monroe	1099	1	99	2012	1	480	0.00208	9	15	53	105	74	61	44	119	0.160	0.467	646	157	0.243	37	141	161	0.0771	0.294	0.335	17	4	0.0354	0.00833	281	159	40	0.585	0.331	0.0833	214	0.446	30	36221	0.518	0.349	2.620	0.204	0.157	0.472	5
Montgomery County, Alabama	Montgomery, AL	Alabama\Montgomery	1101	1	101	2007	1	620	0.00161	6	18	64	119	74	121	70	148	0.142	0.547	938	279	0.297	39	163	161	0.0629	0.263	0.260	22	5	0.0355	0.00806	413	151	68	0.666	0.244	0.110	261	0.421	10	41199	0.522	0.567	2.390	0.210	0.118	0.430	38
Montgomery County, Alabama	Montgomery, AL	Alabama\Montgomery	1101	1	101	2012	3	603	0.00498	0	16	45	105	84	103	83	167	0.101	0.585	875	246	0.281	28	141	190	0.0464	0.234	0.315	17	15	0.0282	0.0249	395	148	60	0.655	0.245	0.0995	304	0.504	74	41430	0.524	0.575	2.490	0.204	0.120	0.404	34
Morgan County, Alabama	Morgan, AL	Alabama\Morgan	1103	1	103	2007	6	1457	0.00412	11	82	203	351	182	197	164	267	0.203	0.431	2155	598	0.277	136	595	509	0.0933	0.408	0.349	26	26	0.0178	0.0178	983	422	65	0.675	0.290	0.0446	551	0.378	214	43619	0.508	0.489	2.460	0.196	0.132	0.571	22
Morgan County, Alabama	Morgan, AL	Alabama\Morgan	1103	1	103	2012	1	1237	0.000808	0	77	134	294	145	158	185	244	0.171	0.475	1798	511	0.284	76	471	476	0.0614	0.381	0.385	14	27	0.0113	0.0218	839	317	81	0.678	0.256	0.0655	521	0.421	108	44766	0.507	0.497	2.550	0.197	0.141	0.537	18
Perry County, Alabama	Perry, AL	Alabama\Perry	1105	1	105	2007	0	390	0	5	11	47	85	52	53	41	96	0.162	0.487	592	160	0.270	15	85	133	0.0385	0.218	0.341	8	21	0.0205	0.0538	257	90	32	0.659	0.231	0.0821	171	0.438	119	24132	0.539	0.335	2.180	0.236	0.142	0.423	4
Perry County, Alabama	Perry, AL	Alabama\Perry	1105	1	105	2012	1	389	0.00257	4	10	28	77	86	54	42	88	0.108	0.473	574	153	0.267	19	83	146	0.0488	0.213	0.375	5	18	0.0129	0.0463	268	87	34	0.689	0.224	0.0874	155	0.398	80	25215	0.530	0.350	2.800	0.197	0.167	0.347	4
Pickens County, Alabama	Pickens, AL	Alabama\Pickens	1107	1	107	2007	1	503	0.00199	2	16	66	146	90	52	45	86	0.167	0.364	724	195	0.269	27	123	209	0.0537	0.245	0.416	4	15	0.00795	0.0298	365	124	25	0.726	0.247	0.0497	240	0.477	44	31497	0.529	0.341	2.340	0.204	0.160	0.467	6
Pickens County, Alabama	Pickens, AL	Alabama\Pickens	1107	1	107	2012	1	433	0.00231	3	8	21	123	58	68	46	106	0.0739	0.508	653	170	0.260	21	102	195	0.0485	0.236	0.450	0	12	0	0.0277	336	89	8	0.776	0.206	0.0185	203	0.469	87	31433	0.523	0.369	2.410	0.191	0.169	0.459	4
Pike County, Alabama	Pike, AL	Alabama\Pike	1109	1	109	2007	6	709	0.00846	3	25	78	130	113	117	87	156	0.150	0.508	1030	314	0.305	36	154	251	0.0508	0.217	0.354	42	11	0.0592	0.0155	534	144	40	0.753	0.203	0.0564	267	0.377	95	25817	0.519	0.484	2.260	0.191	0.126	0.428	8
Pike County, Alabama	Pike, AL	Alabama\Pike	1109	1	109	2012	3	600	0.00500	3	14	35	92	69	89	113	185	0.0867	0.645	853	241	0.283	11	118	206	0.0183	0.197	0.343	21	6	0.0350	0.0100	455	125	20	0.758	0.208	0.0333	237	0.395	8	32411	0.523	0.547	2.380	0.168	0.128	0.400	6
Randolph County, Alabama	Randolph, AL	Alabama\Randolph	1111	1	111	2007	4	610	0.00656	1	47	55	150	66	95	70	126	0.169	0.477	894	242	0.271	19	144	297	0.0311	0.236	0.487	5	14	0.00820	0.0230	470	122	5	0.770	0.200	0.00820	251	0.411	112	34352	0.515	0.353	2.800	0.195	0.165	0.512	4
Randolph County, Alabama	Randolph, AL	Alabama\Randolph	1111	1	111	2012	0	611	0	5	25	81	136	75	71	86	132	0.182	0.473	903	268	0.297	26	144	254	0.0426	0.236	0.416	2	15	0.00327	0.0245	430	151	30	0.704	0.247	0.0491	319	0.522	62	35024	0.515	0.370	2.540	0.195	0.170	0.513	3
Russell County, Alabama	Russell, AL	Alabama\Russell	1113	1	113	2012	1	280	0.00357	0	10	26	57	51	34	39	63	0.129	0.486	423	119	0.281	20	61	95	0.0714	0.218	0.339	5	10	0.0179	0.0357	219	51	10	0.782	0.182	0.0357	99	0.354	75	34310	0.522	0.448	2.550	0.210	0.127	0.414	10
St. Clair County, Alabama	St. Clair, AL	Alabama\St. Clair	1115	1	115	2007	2	621	0.00322	2	29	74	159	77	78	91	111	0.169	0.451	948	268	0.283	44	243	238	0.0709	0.391	0.383	15	18	0.0242	0.0290	467	135	8	0.752	0.217	0.0129	246	0.396	585	50046	0.497	0.413	2.840	0.189	0.121	0.548	14
St. Clair County, Alabama	St. Clair, AL	Alabama\St. Clair	1115	1	115	2012	2	540	0.00370	8	16	45	117	59	81	71	143	0.128	0.546	892	240	0.269	50	189	197	0.0926	0.350	0.365	18	24	0.0333	0.0444	418	102	20	0.774	0.189	0.0370	276	0.511	491	50989	0.499	0.459	2.630	0.197	0.131	0.563	12
Shelby County, Alabama	Shelby, AL	Alabama\Shelby	1117	1	117	2007	3	474	0.00633	2	7	54	118	80	55	67	91	0.133	0.449	687	228	0.332	39	204	145	0.0823	0.430	0.306	12	10	0.0253	0.0211	340	119	28	0.717	0.251	0.0591	187	0.395	51	67031	0.506	0.671	2.590	0.210	0.0860	0.609	24
Shelby County, Alabama	Shelby, AL	Alabama\Shelby	1117	1	117	2012	9	401	0.0224	0	9	36	81	45	77	56	97	0.112	0.574	609	225	0.369	41	141	137	0.102	0.352	0.342	15	4	0.0374	0.00998	311	75	15	0.776	0.187	0.0374	179	0.446	33	67244	0.510	0.684	2.620	0.214	0.106	0.591	28
Sumter County, Alabama	Sumter, AL	Alabama\Sumter	1119	1	119	2007	5	431	0.0116	2	24	45	101	59	57	31	112	0.165	0.464	605	188	0.311	35	71	131	0.0812	0.165	0.304	4	22	0.00928	0.0510	304	95	22	0.705	0.220	0.0510	175	0.406	116	23439	0.544	0.350	2.450	0.215	0.142	0.340	4
Sumter County, Alabama	Sumter, AL	Alabama\Sumter	1119	1	119	2012	1	428	0.00234	0	27	37	59	65	68	56	116	0.150	0.561	638	184	0.288	17	80	111	0.0397	0.187	0.259	4	17	0.00935	0.0397	286	113	29	0.668	0.264	0.0678	197	0.460	76	24059	0.545	0.412	2.670	0.175	0.150	0.292	3
Talladega County, Alabama	Talladega, AL	Alabama\Talladega	1121	1	121	2007	4	625	0.00640	8	15	78	138	105	100	69	112	0.162	0.450	898	243	0.271	46	205	215	0.0736	0.328	0.344	23	7	0.0368	0.0112	459	140	15	0.734	0.224	0.0240	253	0.405	17	38644	0.509	0.386	2.500	0.194	0.135	0.500	8
Talladega County, Alabama	Talladega, AL	Alabama\Talladega	1121	1	121	2012	7	519	0.0135	6	27	35	121	70	90	70	100	0.131	0.501	746	196	0.263	49	149	175	0.0944	0.287	0.337	13	8	0.0250	0.0154	362	131	26	0.697	0.252	0.0501	261	0.503	24	34785	0.513	0.408	2.500	0.192	0.141	0.488	10
Tallapoosa County, Alabama	Tallapoosa, AL	Alabama\Tallapoosa	1123	1	123	2007	1	377	0.00265	15	22	41	89	56	59	45	50	0.207	0.408	559	164	0.293	16	101	156	0.0424	0.268	0.414	14	6	0.0371	0.0159	298	75	11	0.790	0.199	0.0292	122	0.324	15	35801	0.519	0.411	2.520	0.184	0.166	0.530	5
Tallapoosa County, Alabama	Tallapoosa, AL	Alabama\Tallapoosa	1123	1	123	2012	7	345	0.0203	0	18	36	60	34	51	68	78	0.157	0.571	517	156	0.302	27	94	123	0.0783	0.272	0.357	25	8	0.0725	0.0232	283	58	4	0.820	0.168	0.0116	145	0.420	19	36463	0.515	0.426	2.500	0.180	0.173	0.513	7
Tuscaloosa County, Alabama	Tuscaloosa, AL	Alabama\Tuscaloosa	1125	1	125	2007	4	613	0.00653	0	20	85	141	79	55	98	135	0.171	0.470	948	299	0.315	61	186	207	0.0995	0.303	0.338	8	32	0.0131	0.0522	449	127	30	0.732	0.207	0.0489	253	0.413	109	41543	0.515	0.575	2.450	0.187	0.110	0.440	36
Tuscaloosa County, Alabama	Tuscaloosa, AL	Alabama\Tuscaloosa	1125	1	125	2012	3	497	0.00604	16	15	59	71	92	78	58	108	0.181	0.491	722	211	0.292	60	157	162	0.121	0.316	0.326	2	31	0.00402	0.0624	375	94	28	0.755	0.189	0.0563	184	0.370	140	41495	0.515	0.572	2.720	0.178	0.108	0.422	23
Walker County, Alabama	Walker, AL	Alabama\Walker	1127	1	127	2007	3	629	0.00477	4	36	83	166	97	82	61	100	0.196	0.386	928	276	0.297	75	248	222	0.119	0.394	0.353	6	17	0.00954	0.0270	446	155	21	0.709	0.246	0.0334	264	0.420	456	35497	0.517	0.401	2.440	0.186	0.154	0.551	17
Washington County, Alabama	Washington, AL	Alabama\Washington	1129	1	129	2007	1	473	0.00211	0	16	80	99	66	71	54	87	0.203	0.448	678	201	0.296	33	140	183	0.0698	0.296	0.387	20	24	0.0423	0.0507	349	112	12	0.738	0.237	0.0254	187	0.395	95	35810	0.509	0.340	2.540	0.211	0.134	0.607	4
Washington County, Alabama	Washington, AL	Alabama\Washington	1129	1	129	2012	0	371	0	1	9	44	67	45	43	51	111	0.146	0.553	549	148	0.270	14	102	157	0.0377	0.275	0.423	4	11	0.0108	0.0296	299	66	6	0.806	0.178	0.0162	161	0.434	46	39173	0.508	0.321	2.580	0.205	0.147	0.585	2
Wilcox County, Alabama	Wilcox, AL	Alabama\Wilcox	1131	1	131	2007	1	368	0.00272	0	9	30	71	71	55	45	87	0.106	0.508	500	146	0.292	33	88	91	0.0897	0.239	0.247	11	19	0.0299	0.0516	278	70	24	0.755	0.190	0.0652	196	0.533	53	21325	0.541	0.349	2.850	0.242	0.130	0.337	9
Wilcox County, Alabama	Wilcox, AL	Alabama\Wilcox	1131	1	131	2012	0	316	0	0	5	20	67	38	53	49	84	0.0791	0.589	451	116	0.257	27	70	100	0.0854	0.222	0.316	5	22	0.0158	0.0696	214	84	18	0.677	0.266	0.0570	142	0.449	92	22126	0.527	0.315	3.150	0.219	0.150	0.311	8
Winston County, Alabama	Winston, AL	Alabama\Winston	1133	1	133	2007	2	626	0.00319	0	52	55	161	97	75	93	93	0.171	0.417	964	321	0.333	30	211	301	0.0479	0.337	0.481	8	7	0.0128	0.0112	449	148	27	0.717	0.236	0.0431	257	0.411	31	32986	0.507	0.358	2.520	0.178	0.150	0.576	9
Winston County, Alabama	Winston, AL	Alabama\Winston	1133	1	133	2012	3	520	0.00577	0	17	28	133	81	80	56	125	0.0865	0.502	802	249	0.310	37	131	268	0.0712	0.252	0.515	7	8	0.0135	0.0154	400	97	23	0.769	0.187	0.0442	265	0.510	27	32663	0.509	0.398	2.520	0.178	0.177	0.534	8
Anchorage Municipality, Alaska	Anchorage, AK	Alaska\Anchorage	2020	2	20	2007	6	278	0.0216	0	14	36	89	43	37	20	39	0.180	0.345	459	194	0.423	72	68	70	0.259	0.245	0.252	6	35	0.0216	0.126	205	50	26	0.737	0.180	0.0935	146	0.525	827	67856	0.494	0.649	2.660	0.234	0.0640	0.511	34
Anchorage Municipality, Alaska	Anchorage, AK	Alaska\Anchorage	2020	2	20	2012	17	291	0.0584	1	15	37	53	66	43	31	45	0.182	0.409	454	204	0.449	97	68	58	0.333	0.234	0.199	9	48	0.0309	0.165	217	47	27	0.746	0.162	0.0928	164	0.564	741	71094	0.492	0.662	2.690	0.216	0.0724	0.485	35
Kenai Peninsula Borough, Alaska	Kenai Peninsula, AK	Alaska\Kenai Peninsula	2122	2	122	2012	4	162	0.0247	0	8	12	26	48	32	10	26	0.123	0.420	263	115	0.437	62	48	31	0.383	0.296	0.191	3	18	0.0185	0.111	116	29	17	0.716	0.179	0.105	93	0.574	36	60431	0.476	0.590	2.440	0.192	0.113	0.536	15
Apache County, Arizona	Apache, AZ	Arizona\Apache	4001	4	1	2007	2	4243	0.000471	13	195	490	924	436	469	522	1194	0.165	0.515	7105	3612	0.508	3397	647	100	0.801	0.152	0.0236	148	900	0.0349	0.212	4188	53	22	0.987	0.0125	0.00519	2988	0.704	3900	29976	0.508	0.368	3.530	0.282	0.0970	0.393	11
Apache County, Arizona	Apache, AZ	Arizona\Apache	4001	4	1	2012	4	5591	0.000715	43	121	367	1116	811	740	694	1699	0.0950	0.560	9438	4618	0.489	3531	1257	372	0.632	0.225	0.0665	7	552	0.00125	0.0987	809	858	3924	0.145	0.153	0.702	4099	0.733	2207	32886	0.501	0.414	3.680	0.257	0.116	0.365	8
Cochise County, Arizona	Cochise, AZ	Arizona\Cochise	4003	4	3	2007	14	1065	0.0131	4	41	89	219	161	161	156	234	0.126	0.517	1684	646	0.384	122	252	285	0.115	0.237	0.268	104	23	0.0977	0.0216	793	202	52	0.745	0.190	0.0488	517	0.485	3253	42995	0.501	0.569	2.510	0.206	0.161	0.545	16
Cochise County, Arizona	Cochise, AZ	Arizona\Cochise	4003	4	3	2012	12	1093	0.0110	0	44	86	163	156	178	183	283	0.119	0.589	1755	697	0.397	182	297	232	0.167	0.272	0.212	139	23	0.127	0.0210	845	177	71	0.773	0.162	0.0650	613	0.561	1068	43017	0.490	0.590	2.500	0.190	0.173	0.514	16
Coconino County, Arizona	Coconino, AZ	Arizona\Coconino	4005	4	5	2007	0	1597	0	1	43	185	383	214	158	160	453	0.143	0.483	2541	1335	0.525	1397	109	25	0.875	0.0683	0.0157	30	252	0.0188	0.158	1569	24	13	0.982	0.0150	0.00814	1075	0.673	785	48549	0.502	0.616	2.760	0.221	0.0760	0.458	20
Coconino County, Arizona	Coconino, AZ	Arizona\Coconino	4005	4	5	2012	4	2239	0.00179	13	28	159	520	307	282	298	632	0.0893	0.541	3858	1967	0.510	1803	257	72	0.805	0.115	0.0322	7	253	0.00313	0.113	499	241	1499	0.223	0.108	0.669	1624	0.725	420	45509	0.504	0.643	2.760	0.196	0.0887	0.425	20
Gila County, Arizona	Gila, AZ	Arizona\Gila	4007	4	7	2007	1	279	0.00358	0	9	10	43	33	41	26	117	0.0681	0.659	421	168	0.399	147	72	35	0.527	0.258	0.125	10	6	0.0358	0.0215	250	19	9	0.896	0.0681	0.0323	168	0.602	17	34761	0.511	0.474	2.660	0.198	0.209	0.499	7
Graham County, Arizona	Graham, AZ	Arizona\Graham	4009	4	9	2012	1	412	0.00243	3	18	44	71	64	53	61	98	0.158	0.515	612	179	0.292	162	91	57	0.393	0.221	0.138	36	2	0.0874	0.00485	246	62	104	0.597	0.150	0.252	187	0.454	510	41080	0.463	0.495	3.040	0.240	0.115	0.450	6
Greenlee County, Arizona	Greenlee, AZ	Arizona\Greenlee	4011	4	11	2012	2	159	0.0126	1	8	9	17	26	38	12	48	0.113	0.616	270	88	0.326	22	62	30	0.138	0.390	0.189	11	0	0.0692	0	132	23	4	0.830	0.145	0.0252	92	0.579	0	53312	0.479	0.500	2.530	0.241	0.120	0.542	2
La Paz County, Arizona	La Paz, AZ	Arizona\La Paz	4012	4	12	2007	1	99	0.0101	0	1	15	22	14	13	22	12	0.162	0.475	147	31	0.211	14	14	24	0.141	0.141	0.242	1	3	0.0101	0.0303	39	14	53	0.394	0.141	0.535	70	0.707	9921	29912	0.494	0.375	2.070	0.161	0.289	0.570	8
Maricopa County, Arizona	Maricopa, AZ	Arizona\Maricopa	4013	4	13	2007	9	1793	0.00502	16	101	204	514	246	259	188	265	0.179	0.397	3026	1208	0.399	1027	400	139	0.573	0.223	0.0775	150	20	0.0837	0.0112	1445	158	189	0.806	0.0881	0.105	909	0.507	17472	54733	0.497	0.582	2.850	0.232	0.111	0.492	501
Maricopa County, Arizona	Maricopa, AZ	Arizona\Maricopa	4013	4	13	2012	21	2479	0.00847	0	51	180	485	458	354	380	571	0.0932	0.526	4041	1686	0.417	1495	601	147	0.603	0.242	0.0593	240	61	0.0968	0.0246	2050	216	213	0.827	0.0871	0.0859	1263	0.509	12623	51442	0.505	0.613	2.710	0.221	0.121	0.490	493
Mohave County, Arizona	Mohave, AZ	Arizona\Mohave	4015	4	15	2012	0	335	0	0	5	28	50	52	77	37	86	0.0985	0.597	596	219	0.367	130	68	35	0.388	0.203	0.104	19	0	0.0567	0	249	17	69	0.743	0.0507	0.206	172	0.513	23	34966	0.500	0.488	2.430	0.169	0.233	0.524	23
Navajo County, Arizona	Navajo, AZ	Arizona\Navajo	4017	4	17	2007	3	2949	0.00102	10	118	333	657	370	331	323	807	0.156	0.495	5355	2514	0.469	2558	218	79	0.867	0.0739	0.0268	78	713	0.0264	0.242	2887	48	23	0.979	0.0163	0.00780	2087	0.708	2024	38871	0.505	0.464	3.150	0.262	0.111	0.486	19
Navajo County, Arizona	Navajo, AZ	Arizona\Navajo	4017	4	17	2012	15	3846	0.00390	40	61	318	819	566	504	429	1109	0.109	0.531	6767	3249	0.480	3094	416	124	0.804	0.108	0.0322	11	577	0.00286	0.150	664	619	2563	0.173	0.161	0.666	2905	0.755	889	34662	0.500	0.500	3.010	0.245	0.133	0.471	17
Pima County, Arizona	Pima, AZ	Arizona\Pima	4019	4	19	2007	3	622	0.00482	17	29	50	158	85	109	65	109	0.154	0.455	1024	413	0.403	273	187	54	0.439	0.301	0.0868	14	5	0.0225	0.00804	516	34	49	0.830	0.0547	0.0788	256	0.412	83	43721	0.511	0.606	2.620	0.202	0.144	0.464	122
Pima County, Arizona	Pima, AZ	Arizona\Pima	4019	4	19	2012	10	855	0.0117	0	23	32	193	159	126	151	171	0.0643	0.524	1396	623	0.446	431	248	66	0.504	0.290	0.0772	34	36	0.0398	0.0421	689	56	110	0.806	0.0655	0.129	419	0.490	472	44745	0.509	0.633	2.490	0.190	0.154	0.464	121
Pinal County, Arizona	Pinal, AZ	Arizona\Pinal	4021	4	21	2007	4	785	0.00510	7	47	140	220	123	92	69	87	0.247	0.316	1378	441	0.320	217	192	122	0.276	0.245	0.155	15	15	0.0191	0.0191	530	96	121	0.675	0.122	0.154	412	0.525	9811	49906	0.472	0.513	2.540	0.205	0.145	0.570	34
Pinal County, Arizona	Pinal, AZ	Arizona\Pinal	4021	4	21	2012	11	938	0.0117	18	28	127	214	158	154	110	129	0.184	0.419	1531	518	0.338	348	182	105	0.371	0.194	0.112	30	19	0.0320	0.0203	559	135	244	0.596	0.144	0.260	589	0.628	8593	50362	0.475	0.531	2.800	0.228	0.139	0.527	26
Santa Cruz County, Arizona	Santa Cruz, AZ	Arizona\Santa Cruz	4023	4	23	2012	1	236	0.00424	0	3	15	24	43	41	54	56	0.0763	0.640	417	173	0.415	41	84	42	0.174	0.356	0.178	16	4	0.0678	0.0169	187	37	12	0.792	0.157	0.0508	139	0.589	12	36660	0.524	0.428	3.360	0.249	0.131	0.534	7
Yavapai County, Arizona	Yavapai, AZ	Arizona\Yavapai	4025	4	25	2007	18	756	0.0238	8	27	79	178	101	120	86	157	0.151	0.480	1216	476	0.391	272	204	130	0.360	0.270	0.172	63	12	0.0833	0.0159	616	92	32	0.815	0.122	0.0423	349	0.462	136	44268	0.508	0.591	2.410	0.161	0.219	0.540	41
Yavapai County, Arizona	Yavapai, AZ	Arizona\Yavapai	4025	4	25	2012	26	940	0.0277	6	24	53	136	119	196	136	270	0.0883	0.640	1574	672	0.427	399	258	115	0.424	0.274	0.122	82	45	0.0872	0.0479	776	99	65	0.826	0.105	0.0691	603	0.641	203	43397	0.510	0.624	2.280	0.157	0.241	0.541	39
Yuma County, Arizona	Yuma, AZ	Arizona\Yuma	4027	4	27	2007	2	452	0.00442	2	27	44	143	59	56	39	82	0.162	0.392	718	174	0.242	152	122	48	0.336	0.270	0.106	177	49	0.392	0.108	308	74	61	0.681	0.164	0.135	260	0.575	89856	39781	0.501	0.411	2.610	0.245	0.174	0.595	37
Yuma County, Arizona	Yuma, AZ	Arizona\Yuma	4027	4	27	2012	1	562	0.00178	6	6	47	137	86	89	69	122	0.105	0.498	874	210	0.240	183	179	52	0.326	0.319	0.0925	231	50	0.411	0.0890	420	72	70	0.747	0.128	0.125	308	0.548	100294	39072	0.499	0.452	2.690	0.232	0.157	0.565	32
Ashley County, Arkansas	Ashley, AR	Arkansas\Ashley	5003	5	3	2007	0	436	0	1	16	66	104	69	60	42	78	0.190	0.413	683	187	0.274	42	167	117	0.0963	0.383	0.268	2	24	0.00459	0.0550	328	64	70	0.752	0.147	0.161	191	0.438	598	35263	0.516	0.362	2.300	0.203	0.139	0.608	6
Ashley County, Arkansas	Ashley, AR	Arkansas\Ashley	5003	5	3	2012	2	376	0.00532	0	18	32	89	67	51	43	76	0.133	0.452	593	163	0.275	37	143	113	0.0984	0.380	0.301	2	15	0.00532	0.0399	283	54	39	0.753	0.144	0.104	152	0.404	444	39276	0.515	0.384	2.460	0.200	0.162	0.563	6
Baxter County, Arkansas	Baxter, AR	Arkansas\Baxter	5005	5	5	2007	1	668	0.00150	2	30	81	153	114	99	83	106	0.169	0.431	1019	373	0.366	50	254	225	0.0749	0.380	0.337	6	5	0.00898	0.00749	533	118	18	0.798	0.177	0.0269	249	0.373	18	35845	0.521	0.444	2.260	0.144	0.264	0.594	7
Benton County, Arkansas	Benton, AR	Arkansas\Benton	5007	5	7	2007	12	2151	0.00558	5	107	274	571	317	254	214	409	0.179	0.408	3412	1189	0.348	169	889	755	0.0786	0.413	0.351	16	10	0.00744	0.00465	1547	504	97	0.719	0.234	0.0451	995	0.463	594	49064	0.503	0.505	2.810	0.218	0.126	0.585	25
Benton County, Arkansas	Benton, AR	Arkansas\Benton	5007	5	7	2012	1	2157	0.000464	7	112	218	494	261	321	267	477	0.156	0.494	3406	1178	0.346	162	769	787	0.0751	0.357	0.365	11	23	0.00510	0.0107	1473	587	97	0.683	0.272	0.0450	1030	0.478	581	52717	0.507	0.536	2.690	0.237	0.122	0.610	28
Boone County, Arkansas	Boone, AR	Arkansas\Boone	5009	5	9	2007	3	1266	0.00237	3	66	191	290	163	152	116	285	0.205	0.437	1921	632	0.329	68	371	463	0.0537	0.293	0.366	16	7	0.0126	0.00553	879	333	51	0.694	0.263	0.0403	529	0.418	47	36704	0.514	0.419	2.580	0.185	0.171	0.578	5
Boone County, Arkansas	Boone, AR	Arkansas\Boone	5009	5	9	2012	1	1282	0.000780	7	72	117	275	158	200	169	284	0.153	0.509	1984	629	0.317	54	359	486	0.0421	0.280	0.379	9	2	0.00702	0.00156	917	332	33	0.715	0.259	0.0257	675	0.527	8	35848	0.510	0.470	2.480	0.191	0.181	0.588	4
Bradley County, Arkansas	Bradley, AR	Arkansas\Bradley	5011	5	11	2007	6	219	0.0274	0	18	30	52	28	32	15	44	0.219	0.416	327	91	0.278	6	77	103	0.0274	0.352	0.470	0	36	0	0.164	162	55	14	0.740	0.251	0.0639	100	0.457	675	30150	0.504	0.260	2.180	0.182	0.171	0.494	4
Bradley County, Arkansas	Bradley, AR	Arkansas\Bradley	5011	5	11	2012	0	185	0	0	11	14	43	26	22	34	35	0.135	0.492	282	88	0.312	8	65	78	0.0432	0.351	0.422	0	17	0	0.0919	147	32	6	0.795	0.173	0.0324	68	0.368	1038	31940	0.515	0.335	2.270	0.194	0.177	0.553	4
Calhoun County, Arkansas	Calhoun, AR	Arkansas\Calhoun	5013	5	13	2007	2	101	0.0198	0	0	8	31	13	16	14	19	0.0792	0.485	154	44	0.286	7	25	45	0.0693	0.248	0.446	1	7	0.00990	0.0693	72	22	7	0.713	0.218	0.0693	31	0.307	36	34847	0.515	0.345	2.370	0.181	0.154	0.491	1
Carroll County, Arkansas	Carroll, AR	Arkansas\Carroll	5015	5	15	2007	9	1139	0.00790	2	61	141	279	184	131	127	214	0.179	0.414	1762	628	0.356	47	318	400	0.0413	0.279	0.351	9	7	0.00790	0.00615	853	233	57	0.749	0.205	0.0500	540	0.474	34	32060	0.502	0.396	2.490	0.188	0.159	0.569	5
Carroll County, Arkansas	Carroll, AR	Arkansas\Carroll	5015	5	15	2012	8	1126	0.00710	3	57	131	216	159	158	127	275	0.170	0.497	1739	587	0.338	41	269	412	0.0364	0.239	0.366	12	9	0.0107	0.00799	791	282	53	0.702	0.250	0.0471	556	0.494	19	34096	0.507	0.430	2.390	0.188	0.187	0.590	5
Clark County, Arkansas	Clark, AR	Arkansas\Clark	5019	5	19	2007	0	430	0	0	22	46	91	69	69	66	67	0.158	0.470	619	187	0.302	18	148	143	0.0419	0.344	0.333	0	15	0	0.0349	308	99	19	0.716	0.230	0.0442	138	0.321	79	33887	0.513	0.556	2.190	0.168	0.143	0.422	4
Clark County, Arkansas	Clark, AR	Arkansas\Clark	5019	5	19	2012	1	381	0.00262	0	10	40	36	57	99	50	89	0.131	0.625	565	163	0.288	10	89	144	0.0262	0.234	0.378	1	5	0.00262	0.0131	257	111	13	0.675	0.291	0.0341	168	0.441	12	34482	0.523	0.556	2.470	0.160	0.148	0.418	4
Cleburne County, Arkansas	Cleburne, AR	Arkansas\Cleburne	5023	5	23	2012	0	797	0	7	60	75	167	91	117	98	182	0.178	0.498	1246	415	0.333	40	218	339	0.0502	0.274	0.425	7	3	0.00878	0.00376	617	158	22	0.774	0.198	0.0276	319	0.400	27	41337	0.508	0.452	2.430	0.164	0.236	0.585	7
Cleveland County, Arkansas	Cleveland, AR	Arkansas\Cleveland	5025	5	25	2012	0	211	0	0	10	20	51	27	30	32	41	0.142	0.488	312	104	0.333	5	79	84	0.0237	0.374	0.398	2	2	0.00948	0.00948	172	32	7	0.815	0.152	0.0332	124	0.588	2	41338	0.507	0.406	2.600	0.206	0.163	0.557	1
Columbia County, Arkansas	Columbia, AR	Arkansas\Columbia	5027	5	27	2007	0	306	0	0	11	43	87	36	29	32	68	0.176	0.422	452	141	0.312	16	84	134	0.0523	0.275	0.438	2	6	0.00654	0.0196	205	86	15	0.670	0.281	0.0490	131	0.428	62	36981	0.517	0.492	2.220	0.186	0.159	0.500	5
Conway County, Arkansas	Conway, AR	Arkansas\Conway	5029	5	29	2007	0	994	0	8	42	134	236	159	130	118	167	0.185	0.418	1513	474	0.313	39	292	401	0.0392	0.294	0.403	10	3	0.0101	0.00302	719	219	50	0.723	0.220	0.0503	492	0.495	6	36786	0.512	0.361	2.510	0.196	0.156	0.542	5
Conway County, Arkansas	Conway, AR	Arkansas\Conway	5029	5	29	2012	2	816	0.00245	4	42	91	168	130	113	107	161	0.168	0.467	1267	405	0.320	25	217	333	0.0306	0.266	0.408	9	2	0.0110	0.00245	562	220	34	0.689	0.270	0.0417	416	0.510	2	35832	0.505	0.392	2.540	0.198	0.169	0.514	5
Craighead County, Arkansas	Craighead, AR	Arkansas\Craighead	5031	5	31	2007	4	736	0.00543	15	70	119	203	71	87	86	85	0.277	0.351	1095	275	0.251	79	237	164	0.107	0.322	0.223	11	6	0.0149	0.00815	415	175	146	0.564	0.238	0.198	351	0.477	175	39808	0.515	0.486	2.510	0.200	0.118	0.512	22
Craighead County, Arkansas	Craighead, AR	Arkansas\Craighead	5031	5	31	2012	0	583	0	0	53	69	140	120	44	66	91	0.209	0.345	875	237	0.271	40	185	117	0.0686	0.317	0.201	6	10	0.0103	0.0172	291	174	118	0.499	0.298	0.202	303	0.520	61	42437	0.512	0.516	2.500	0.211	0.122	0.504	24
Crawford County, Arkansas	Crawford, AR	Arkansas\Crawford	5033	5	33	2007	1	1026	0.000975	4	32	132	259	148	166	103	182	0.164	0.440	1564	539	0.345	95	432	332	0.0926	0.421	0.324	19	13	0.0185	0.0127	805	186	29	0.785	0.181	0.0283	383	0.373	470	37353	0.502	0.408	2.740	0.212	0.120	0.584	10
Crawford County, Arkansas	Crawford, AR	Arkansas\Crawford	5033	5	33	2012	6	886	0.00677	0	28	61	253	133	125	108	178	0.100	0.464	1336	433	0.324	74	328	332	0.0835	0.370	0.375	20	4	0.0226	0.00451	683	180	23	0.771	0.203	0.0260	392	0.442	72	39367	0.507	0.442	2.630	0.219	0.133	0.570	8
Crittenden County, Arkansas	Crittenden, AR	Arkansas\Crittenden	5035	5	35	2012	2	263	0.00760	3	12	40	41	42	44	40	41	0.209	0.475	431	90	0.209	6	40	48	0.0228	0.152	0.183	4	4	0.0152	0.0152	92	74	97	0.350	0.281	0.369	176	0.669	10	36588	0.525	0.435	2.690	0.239	0.108	0.422	10
Cross County, Arkansas	Cross, AR	Arkansas\Cross	5037	5	37	2007	3	364	0.00824	3	12	46	105	50	57	44	47	0.168	0.407	569	136	0.239	9	78	77	0.0247	0.214	0.212	7	7	0.0192	0.0192	190	101	79	0.522	0.277	0.217	222	0.610	1693	33176	0.513	0.358	2.580	0.207	0.131	0.556	4
Drew County, Arkansas	Drew, AR	Arkansas\Drew	5043	5	43	2007	0	368	0	2	21	42	87	53	46	56	61	0.177	0.443	505	137	0.271	17	91	139	0.0462	0.247	0.378	8	14	0.0217	0.0380	270	66	37	0.734	0.179	0.101	149	0.405	62	33810	0.506	0.476	2.300	0.191	0.131	0.497	3
Drew County, Arkansas	Drew, AR	Arkansas\Drew	5043	5	43	2012	0	308	0	0	15	33	85	45	41	32	57	0.156	0.422	444	131	0.295	8	76	111	0.0260	0.247	0.360	3	10	0.00974	0.0325	197	70	41	0.640	0.227	0.133	132	0.429	94	33682	0.515	0.497	2.360	0.195	0.148	0.501	2
Faulkner County, Arkansas	Faulkner, AR	Arkansas\Faulkner	5045	5	45	2007	11	1341	0.00820	4	53	191	383	163	167	149	231	0.185	0.408	2036	683	0.335	109	468	513	0.0813	0.349	0.383	14	15	0.0104	0.0112	981	303	69	0.732	0.226	0.0515	474	0.353	111	45370	0.510	0.570	2.580	0.196	0.0970	0.520	12
Faulkner County, Arkansas	Faulkner, AR	Arkansas\Faulkner	5045	5	45	2012	1	1288	0.000776	7	64	139	312	184	164	171	247	0.163	0.452	1962	678	0.346	84	440	513	0.0652	0.342	0.398	20	9	0.0155	0.00699	948	290	50	0.736	0.225	0.0388	435	0.338	37	49843	0.509	0.594	2.570	0.205	0.0999	0.508	13
Fulton County, Arkansas	Fulton, AR	Arkansas\Fulton	5049	5	49	2012	0	753	0	12	56	79	148	101	131	91	135	0.195	0.474	1165	386	0.331	16	138	298	0.0212	0.183	0.396	4	0	0.00531	0	607	125	21	0.806	0.166	0.0279	357	0.474	16	31988	0.510	0.384	2.490	0.171	0.224	0.591	1
Garland County, Arkansas	Garland, AR	Arkansas\Garland	5051	5	51	2007	1	439	0.00228	0	4	80	93	65	58	53	86	0.191	0.449	666	243	0.365	44	206	136	0.100	0.469	0.310	3	8	0.00683	0.0182	367	55	16	0.836	0.125	0.0364	168	0.383	22	36299	0.513	0.510	2.440	0.171	0.207	0.507	15
Grant County, Arkansas	Grant, AR	Arkansas\Grant	5053	5	53	2007	3	282	0.0106	0	13	35	83	30	40	39	42	0.170	0.429	435	155	0.356	35	107	92	0.124	0.379	0.326	0	15	0	0.0532	214	59	9	0.759	0.209	0.0319	123	0.436	119	46977	0.504	0.390	2.640	0.180	0.127	0.608	4
Grant County, Arkansas	Grant, AR	Arkansas\Grant	5053	5	53	2012	0	257	0	0	20	24	70	26	29	42	46	0.171	0.455	405	132	0.326	17	79	107	0.0661	0.307	0.416	0	5	0	0.0195	192	64	1	0.747	0.249	0.00389	114	0.444	7	47421	0.503	0.435	2.640	0.199	0.145	0.621	2
Greene County, Arkansas	Greene, AR	Arkansas\Greene	5055	5	55	2012	0	711	0	4	43	73	175	105	81	78	152	0.169	0.437	1027	257	0.250	42	225	249	0.0591	0.316	0.350	3	4	0.00422	0.00563	486	170	55	0.684	0.239	0.0774	289	0.406	3	38771	0.510	0.397	2.530	0.210	0.143	0.551	5
Hempstead County, Arkansas	Hempstead, AR	Arkansas\Hempstead	5057	5	57	2007	5	894	0.00559	0	50	134	204	122	130	94	160	0.206	0.430	1349	432	0.320	39	233	335	0.0436	0.261	0.375	5	15	0.00559	0.0168	650	224	45	0.727	0.251	0.0503	390	0.436	79	33686	0.511	0.387	2.430	0.213	0.133	0.543	7
Hempstead County, Arkansas	Hempstead, AR	Arkansas\Hempstead	5057	5	57	2012	3	748	0.00401	5	44	71	170	83	90	117	168	0.160	0.501	1149	388	0.338	18	170	294	0.0241	0.227	0.393	5	6	0.00668	0.00802	539	192	17	0.721	0.257	0.0227	407	0.544	55	32292	0.518	0.420	2.590	0.220	0.150	0.496	4
Hot Spring County, Arkansas	Hot Spring, AR	Arkansas\Hot Spring	5059	5	59	2007	4	644	0.00621	0	39	79	139	98	92	83	114	0.183	0.449	987	332	0.336	40	279	218	0.0621	0.433	0.339	5	22	0.00776	0.0342	460	162	20	0.714	0.252	0.0311	248	0.385	71	37704	0.506	0.400	2.640	0.189	0.153	0.525	6
Hot Spring County, Arkansas	Hot Spring, AR	Arkansas\Hot Spring	5059	5	59	2012	2	536	0.00373	4	18	54	126	61	102	74	97	0.142	0.509	873	304	0.348	28	203	198	0.0522	0.379	0.369	1	14	0.00187	0.0261	348	152	36	0.649	0.284	0.0672	223	0.416	30	41754	0.489	0.422	2.570	0.188	0.157	0.516	7
Howard County, Arkansas	Howard, AR	Arkansas\Howard	5061	5	61	2012	6	552	0.0109	1	51	61	110	85	76	59	109	0.205	0.442	875	303	0.346	8	140	241	0.0145	0.254	0.437	3	6	0.00543	0.0109	359	169	24	0.650	0.306	0.0435	279	0.505	5	33049	0.517	0.383	2.610	0.219	0.153	0.498	4
Independence County, Arkansas	Independence, AR	Arkansas\Independence	5063	5	63	2007	4	1121	0.00357	9	67	148	284	163	160	118	172	0.200	0.401	1716	546	0.318	38	321	443	0.0339	0.286	0.395	7	4	0.00624	0.00357	835	246	57	0.745	0.219	0.0508	481	0.429	6	36984	0.508	0.431	2.330	0.188	0.148	0.593	7
Independence County, Arkansas	Independence, AR	Arkansas\Independence	5063	5	63	2012	0	1003	0	0	96	91	220	176	123	139	158	0.186	0.419	1491	437	0.293	37	253	374	0.0369	0.252	0.373	7	3	0.00698	0.00299	687	256	60	0.685	0.255	0.0598	380	0.379	34	37818	0.510	0.422	2.400	0.201	0.156	0.561	6
Izard County, Arkansas	Izard, AR	Arkansas\Izard	5065	5	65	2007	4	639	0.00626	0	35	81	127	85	84	91	136	0.182	0.487	985	287	0.291	15	119	218	0.0235	0.186	0.341	4	3	0.00626	0.00469	477	136	32	0.746	0.213	0.0501	278	0.435	22	31231	0.488	0.398	2.170	0.159	0.209	0.630	4
Izard County, Arkansas	Izard, AR	Arkansas\Izard	5065	5	65	2012	0	633	0	0	32	72	120	73	89	81	166	0.164	0.531	977	321	0.329	12	122	225	0.0190	0.193	0.355	1	4	0.00158	0.00632	454	151	28	0.717	0.239	0.0442	264	0.417	30	29663	0.485	0.407	2.230	0.157	0.236	0.607	5
Jackson County, Arkansas	Jackson, AR	Arkansas\Jackson	5067	5	67	2007	2	445	0.00449	3	36	80	84	64	73	50	55	0.267	0.400	711	208	0.293	16	94	90	0.0360	0.211	0.202	5	5	0.0112	0.0112	220	120	111	0.494	0.270	0.249	258	0.580	1291	29351	0.518	0.326	2.170	0.172	0.146	0.505	6
Jackson County, Arkansas	Jackson, AR	Arkansas\Jackson	5067	5	67	2012	1	437	0.00229	1	28	41	122	58	51	59	77	0.160	0.428	680	238	0.350	14	67	126	0.0320	0.153	0.288	0	4	0	0.00915	212	122	103	0.485	0.279	0.236	223	0.510	1251	30604	0.504	0.321	2.360	0.172	0.159	0.437	3
Jefferson County, Arkansas	Jefferson, AR	Arkansas\Jefferson	5069	5	69	2007	5	489	0.0102	1	19	53	122	64	65	53	112	0.149	0.470	773	206	0.266	29	150	110	0.0593	0.307	0.225	9	12	0.0184	0.0245	310	91	94	0.634	0.186	0.192	246	0.503	104	36293	0.510	0.438	2.500	0.206	0.128	0.426	15
Jefferson County, Arkansas	Jefferson, AR	Arkansas\Jefferson	5069	5	69	2012	1	444	0.00225	0	44	34	60	60	39	121	86	0.176	0.554	669	147	0.220	29	128	106	0.0653	0.288	0.239	10	9	0.0225	0.0203	294	63	87	0.662	0.142	0.196	232	0.523	45	36346	0.508	0.468	2.530	0.196	0.132	0.395	16
Johnson County, Arkansas	Johnson, AR	Arkansas\Johnson	5071	5	71	2007	5	607	0.00824	4	21	106	133	98	68	76	101	0.216	0.404	918	309	0.337	37	164	234	0.0610	0.270	0.386	8	6	0.0132	0.00988	398	178	31	0.656	0.293	0.0511	292	0.481	12	31586	0.503	0.342	2.690	0.206	0.139	0.518	2
Johnson County, Arkansas	Johnson, AR	Arkansas\Johnson	5071	5	71	2012	1	624	0.00160	5	27	89	138	82	99	63	121	0.194	0.454	953	315	0.331	18	157	264	0.0288	0.252	0.423	3	5	0.00481	0.00801	387	206	31	0.620	0.330	0.0497	288	0.462	27	34322	0.504	0.367	2.550	0.206	0.147	0.530	1
Lafayette County, Arkansas	Lafayette, AR	Arkansas\Lafayette	5073	5	73	2012	1	263	0.00380	0	26	33	58	37	27	38	44	0.224	0.414	414	131	0.316	11	36	95	0.0418	0.137	0.361	1	2	0.00380	0.00760	154	103	6	0.586	0.392	0.0228	159	0.605	91	28857	0.517	0.332	2.700	0.187	0.194	0.453	1
Lawrence County, Arkansas	Lawrence, AR	Arkansas\Lawrence	5075	5	75	2007	0	592	0	3	48	87	143	77	70	73	91	0.233	0.395	878	246	0.280	17	104	190	0.0287	0.176	0.321	2	0	0.00338	0	345	170	60	0.583	0.287	0.101	321	0.542	34	31286	0.512	0.381	2.260	0.185	0.175	0.591	8
Lee County, Arkansas	Lee, AR	Arkansas\Lee	5077	5	77	2007	0	251	0	1	15	28	55	55	27	25	45	0.175	0.386	353	72	0.204	6	43	56	0.0239	0.171	0.223	3	7	0.0120	0.0279	82	105	73	0.327	0.418	0.291	173	0.689	76	24195	0.466	0.313	2.210	0.191	0.134	0.374	1
Lincoln County, Arkansas	Lincoln, AR	Arkansas\Lincoln	5079	5	79	2007	3	384	0.00781	3	8	62	108	69	31	43	60	0.190	0.349	575	159	0.277	10	101	119	0.0260	0.263	0.310	1	7	0.00260	0.0182	244	91	43	0.635	0.237	0.112	207	0.539	1210	30926	0.399	0.268	2.650	0.161	0.121	0.434	1
Little River County, Arkansas	Little River, AR	Arkansas\Little River	5081	5	81	2007	2	482	0.00415	0	35	66	107	61	87	51	75	0.210	0.442	738	243	0.329	28	125	178	0.0581	0.259	0.369	14	9	0.0290	0.0187	353	111	19	0.732	0.230	0.0394	177	0.367	21	33342	0.512	0.407	2.280	0.191	0.161	0.552	3
Little River County, Arkansas	Little River, AR	Arkansas\Little River	5081	5	81	2012	0	448	0	5	20	56	68	82	57	62	98	0.181	0.484	650	184	0.283	24	74	170	0.0536	0.165	0.379	9	6	0.0201	0.0134	296	113	39	0.661	0.252	0.0871	215	0.480	64	35406	0.514	0.443	2.460	0.195	0.171	0.530	3
Logan County, Arkansas	Logan, AR	Arkansas\Logan	5083	5	83	2007	4	942	0.00425	0	49	128	224	116	137	101	187	0.188	0.451	1375	433	0.315	29	267	417	0.0308	0.283	0.443	10	2	0.0106	0.00212	641	281	20	0.680	0.298	0.0212	442	0.469	24	34261	0.503	0.325	2.560	0.193	0.161	0.604	4
Logan County, Arkansas	Logan, AR	Arkansas\Logan	5083	5	83	2012	2	969	0.00206	0	49	111	242	123	122	132	190	0.165	0.458	1464	497	0.339	25	237	426	0.0258	0.245	0.440	7	6	0.00722	0.00619	620	318	31	0.640	0.328	0.0320	466	0.481	14	33850	0.499	0.368	2.610	0.197	0.172	0.542	2
Lonoke County, Arkansas	Lonoke, AR	Arkansas\Lonoke	5085	5	85	2007	8	832	0.00962	3	48	94	188	125	106	93	175	0.174	0.450	1246	337	0.270	64	221	247	0.0769	0.266	0.297	13	11	0.0156	0.0132	520	221	87	0.625	0.266	0.105	403	0.484	1273	47810	0.505	0.488	2.720	0.208	0.104	0.584	9
Lonoke County, Arkansas	Lonoke, AR	Arkansas\Lonoke	5085	5	85	2012	1	767	0.00130	1	14	101	149	86	127	109	180	0.151	0.542	1243	386	0.311	33	211	241	0.0430	0.275	0.314	14	9	0.0183	0.0117	483	209	75	0.630	0.272	0.0978	428	0.558	653	51212	0.508	0.502	2.710	0.230	0.112	0.578	6
Madison County, Arkansas	Madison, AR	Arkansas\Madison	5087	5	87	2007	2	1339	0.00149	5	98	186	336	186	168	162	198	0.216	0.394	2132	775	0.364	29	375	522	0.0217	0.280	0.390	11	4	0.00822	0.00299	1045	258	26	0.780	0.193	0.0194	509	0.380	21	34877	0.501	0.360	2.810	0.191	0.143	0.587	3
Madison County, Arkansas	Madison, AR	Arkansas\Madison	5087	5	87	2012	4	1250	0.00320	3	69	120	256	183	179	164	276	0.154	0.495	2024	707	0.349	36	239	526	0.0288	0.191	0.421	6	13	0.00480	0.0104	933	291	26	0.746	0.233	0.0208	616	0.493	28	33428	0.499	0.328	2.570	0.197	0.156	0.557	4
Marion County, Arkansas	Marion, AR	Arkansas\Marion	5089	5	89	2012	2	485	0.00412	0	27	51	88	76	85	59	99	0.161	0.501	789	295	0.374	14	88	188	0.0289	0.181	0.388	0	5	0	0.0103	340	135	10	0.701	0.278	0.0206	208	0.429	4	31516	0.502	0.426	2.300	0.143	0.238	0.618	4
Miller County, Arkansas	Miller, AR	Arkansas\Miller	5091	5	91	2007	0	601	0	4	34	46	164	81	74	81	117	0.140	0.453	932	352	0.378	31	220	180	0.0516	0.366	0.300	15	13	0.0250	0.0216	432	150	20	0.719	0.250	0.0333	225	0.374	52	37106	0.510	0.405	2.510	0.204	0.137	0.488	10
Miller County, Arkansas	Miller, AR	Arkansas\Miller	5091	5	91	2012	0	525	0	0	18	37	133	68	68	64	137	0.105	0.512	814	285	0.350	13	174	177	0.0248	0.331	0.337	12	9	0.0229	0.0171	355	146	24	0.676	0.278	0.0457	236	0.450	59	38225	0.508	0.439	2.520	0.204	0.138	0.484	7
Mississippi County, Arkansas	Mississippi, AR	Arkansas\Mississippi	5093	5	93	2007	7	369	0.0190	4	41	43	99	56	42	36	48	0.238	0.341	593	112	0.189	19	41	74	0.0515	0.111	0.201	3	5	0.00813	0.0136	106	135	137	0.287	0.366	0.371	260	0.705	169	31613	0.521	0.386	2.480	0.240	0.123	0.490	14
Mississippi County, Arkansas	Mississippi, AR	Arkansas\Mississippi	5093	5	93	2012	1	347	0.00288	11	23	54	91	45	39	28	56	0.254	0.354	547	117	0.214	17	44	45	0.0490	0.127	0.130	2	4	0.00576	0.0115	97	123	127	0.280	0.354	0.366	257	0.741	286	34058	0.516	0.390	2.640	0.234	0.122	0.462	13
Monroe County, Arkansas	Monroe, AR	Arkansas\Monroe	5095	5	95	2012	3	230	0.0130	0	10	38	45	44	44	18	31	0.209	0.404	350	82	0.234	0	46	42	0	0.200	0.183	2	0	0.00870	0	99	65	66	0.430	0.283	0.287	149	0.648	0	29032	0.522	0.382	2.370	0.179	0.189	0.440	4
Montgomery County, Arkansas	Montgomery, AR	Arkansas\Montgomery	5097	5	97	2007	1	456	0.00219	1	16	88	99	52	56	53	91	0.230	0.439	724	245	0.338	16	120	189	0.0351	0.263	0.414	6	4	0.0132	0.00877	344	95	22	0.754	0.208	0.0482	192	0.421	8	34925	0.505	0.387	2.520	0.172	0.195	0.661	2
Nevada County, Arkansas	Nevada, AR	Arkansas\Nevada	5099	5	99	2007	0	395	0	2	29	54	78	67	60	42	63	0.215	0.418	582	177	0.304	9	125	156	0.0228	0.316	0.395	1	8	0.00253	0.0203	293	91	24	0.742	0.230	0.0608	138	0.349	63	32306	0.515	0.389	2.010	0.195	0.160	0.607	2
Nevada County, Arkansas	Nevada, AR	Arkansas\Nevada	5099	5	99	2012	0	351	0	0	8	53	60	41	51	44	94	0.174	0.538	560	212	0.379	5	78	154	0.0142	0.222	0.439	3	7	0.00855	0.0199	246	96	9	0.701	0.274	0.0256	167	0.476	101	32107	0.510	0.413	2.320	0.196	0.176	0.505	1
Newton County, Arkansas	Newton, AR	Arkansas\Newton	5101	5	101	2007	0	636	0	4	58	91	145	113	75	54	96	0.241	0.354	946	304	0.321	10	174	250	0.0157	0.274	0.393	3	3	0.00472	0.00472	485	138	13	0.763	0.217	0.0204	218	0.343	9	28819	0.493	0.355	2.350	0.173	0.161	0.622	2
Newton County, Arkansas	Newton, AR	Arkansas\Newton	5101	5	101	2012	0	648	0	14	59	68	130	86	101	74	116	0.218	0.449	1044	377	0.361	14	169	265	0.0216	0.261	0.409	5	4	0.00772	0.00617	478	155	15	0.738	0.239	0.0231	276	0.426	6	29316	0.495	0.387	2.310	0.172	0.204	0.612	6
Ouachita County, Arkansas	Ouachita, AR	Arkansas\Ouachita	5103	5	103	2007	1	222	0.00450	1	2	30	55	33	21	42	38	0.149	0.455	312	108	0.346	20	60	91	0.0901	0.270	0.410	3	12	0.0135	0.0541	164	52	4	0.739	0.234	0.0180	80	0.360	36	33418	0.526	0.384	2.300	0.191	0.164	0.478	8
Perry County, Arkansas	Perry, AR	Arkansas\Perry	5105	5	105	2007	1	453	0.00221	0	23	59	114	68	41	57	91	0.181	0.417	720	231	0.321	27	147	154	0.0596	0.325	0.340	5	4	0.0110	0.00883	328	101	17	0.724	0.223	0.0375	177	0.391	14	37491	0.502	0.349	2.540	0.186	0.152	0.589	1
Perry County, Arkansas	Perry, AR	Arkansas\Perry	5105	5	105	2012	4	419	0.00955	2	36	53	103	39	57	37	92	0.217	0.444	630	212	0.337	18	115	164	0.0430	0.274	0.391	3	4	0.00716	0.00955	301	102	16	0.718	0.243	0.0382	181	0.432	6	40119	0.504	0.379	2.560	0.185	0.167	0.538	2
Phillips County, Arkansas	Phillips, AR	Arkansas\Phillips	5107	5	107	2007	1	307	0.00326	0	13	28	108	60	33	29	36	0.134	0.319	467	99	0.212	14	50	47	0.0456	0.163	0.153	6	13	0.0195	0.0423	100	133	81	0.326	0.433	0.264	215	0.700	52	26261	0.540	0.376	2.400	0.258	0.141	0.414	8
Phillips County, Arkansas	Phillips, AR	Arkansas\Phillips	5107	5	107	2012	0	282	0	1	24	29	64	49	55	25	35	0.191	0.408	430	94	0.219	4	34	61	0.0142	0.121	0.216	4	6	0.0142	0.0213	88	108	86	0.312	0.383	0.305	194	0.688	28	26013	0.534	0.422	2.570	0.228	0.150	0.356	8
Poinsett County, Arkansas	Poinsett, AR	Arkansas\Poinsett	5111	5	111	2007	3	418	0.00718	3	32	63	98	75	66	34	47	0.234	0.352	640	155	0.242	17	70	83	0.0407	0.167	0.199	5	3	0.0120	0.00718	160	136	145	0.383	0.325	0.347	288	0.689	20	30581	0.512	0.277	2.400	0.205	0.141	0.518	8
Poinsett County, Arkansas	Poinsett, AR	Arkansas\Poinsett	5111	5	111	2012	0	397	0	5	28	61	74	46	48	52	83	0.237	0.461	637	189	0.297	14	74	70	0.0353	0.186	0.176	5	2	0.0126	0.00504	157	125	115	0.395	0.315	0.290	263	0.662	3	32248	0.514	0.309	2.580	0.201	0.159	0.479	6
Polk County, Arkansas	Polk, AR	Arkansas\Polk	5113	5	113	2007	2	1007	0.00199	9	74	148	236	132	128	121	159	0.229	0.405	1613	607	0.376	53	382	364	0.0526	0.379	0.361	4	3	0.00397	0.00298	805	174	19	0.799	0.173	0.0189	430	0.427	3	30935	0.509	0.405	2.520	0.196	0.178	0.600	7
Polk County, Arkansas	Polk, AR	Arkansas\Polk	5113	5	113	2012	1	893	0.00112	5	53	117	143	115	120	115	225	0.196	0.515	1381	500	0.362	35	308	353	0.0392	0.345	0.395	4	8	0.00448	0.00896	706	164	23	0.791	0.184	0.0258	380	0.426	24	31749	0.508	0.446	2.530	0.197	0.195	0.565	5
Pope County, Arkansas	Pope, AR	Arkansas\Pope	5115	5	115	2007	3	1080	0.00278	0	36	153	271	151	149	122	198	0.175	0.434	1658	526	0.317	49	404	400	0.0454	0.374	0.370	10	15	0.00926	0.0139	795	249	42	0.736	0.231	0.0389	436	0.404	72	38770	0.506	0.470	2.600	0.193	0.130	0.533	8
Pope County, Arkansas	Pope, AR	Arkansas\Pope	5115	5	115	2012	5	977	0.00512	0	55	88	227	142	117	128	220	0.146	0.476	1537	526	0.342	43	315	391	0.0440	0.322	0.400	10	5	0.0102	0.00512	691	253	33	0.707	0.259	0.0338	471	0.482	6	40206	0.504	0.483	2.630	0.191	0.131	0.533	5
Pulaski County, Arkansas	Pulaski, AR	Arkansas\Pulaski	5119	5	119	2007	3	484	0.00620	0	16	48	129	88	62	56	85	0.132	0.419	733	257	0.351	75	212	112	0.155	0.438	0.231	20	29	0.0413	0.0599	356	97	44	0.736	0.200	0.0909	192	0.397	1759	44909	0.520	0.587	2.370	0.211	0.118	0.476	73
Pulaski County, Arkansas	Pulaski, AR	Arkansas\Pulaski	5119	5	119	2012	4	417	0.00959	8	19	28	101	60	73	45	83	0.132	0.482	652	226	0.347	43	168	134	0.103	0.403	0.321	25	18	0.0600	0.0432	307	90	20	0.736	0.216	0.0480	178	0.427	1360	44819	0.519	0.606	2.420	0.202	0.120	0.451	66
Randolph County, Arkansas	Randolph, AR	Arkansas\Randolph	5121	5	121	2007	0	766	0	9	67	120	192	117	81	83	97	0.256	0.341	1152	347	0.301	29	189	251	0.0379	0.247	0.328	2	7	0.00261	0.00914	548	177	74	0.715	0.231	0.0966	291	0.380	49	32600	0.507	0.376	2.380	0.180	0.173	0.566	4
Randolph County, Arkansas	Randolph, AR	Arkansas\Randolph	5121	5	121	2012	0	667	0	6	44	85	144	91	104	67	126	0.202	0.445	1010	296	0.293	13	127	258	0.0195	0.190	0.387	5	3	0.00750	0.00450	455	178	34	0.682	0.267	0.0510	265	0.397	8	33870	0.510	0.407	2.420	0.189	0.187	0.590	5
St. Francis County, Arkansas	St. Francis, AR	Arkansas\St. Francis	5123	5	123	2007	6	310	0.0194	0	15	24	64	43	59	35	70	0.126	0.529	437	115	0.263	14	67	88	0.0452	0.216	0.284	1	13	0.00323	0.0419	160	92	89	0.516	0.297	0.287	180	0.581	324	28318	0.486	0.334	2.360	0.225	0.115	0.412	7
St. Francis County, Arkansas	St. Francis, AR	Arkansas\St. Francis	5123	5	123	2012	3	326	0.00920	0	16	35	78	55	43	43	56	0.156	0.436	478	131	0.274	10	59	103	0.0307	0.181	0.316	1	19	0.00307	0.0583	144	97	85	0.442	0.298	0.261	213	0.653	233	32932	0.455	0.388	2.620	0.196	0.122	0.369	6
Saline County, Arkansas	Saline, AR	Arkansas\Saline	5125	5	125	2007	3	371	0.00809	0	18	47	81	47	57	38	83	0.175	0.480	580	218	0.376	46	154	92	0.124	0.415	0.248	6	16	0.0162	0.0431	283	82	12	0.763	0.221	0.0323	141	0.380	142	50849	0.502	0.504	2.500	0.188	0.131	0.586	14
Saline County, Arkansas	Saline, AR	Arkansas\Saline	5125	5	125	2012	2	386	0.00518	0	13	30	97	41	63	56	86	0.111	0.531	624	232	0.372	45	159	107	0.117	0.412	0.277	7	14	0.0181	0.0363	295	84	7	0.764	0.218	0.0181	181	0.469	44	57787	0.506	0.521	2.570	0.204	0.148	0.584	12
Scott County, Arkansas	Scott, AR	Arkansas\Scott	5127	5	127	2007	2	593	0.00337	0	17	70	155	79	81	81	110	0.147	0.459	902	329	0.365	26	154	244	0.0438	0.260	0.411	0	3	0	0.00506	437	142	26	0.737	0.239	0.0438	346	0.583	9	33884	0.499	0.296	2.500	0.203	0.152	0.569	3
Searcy County, Arkansas	Searcy, AR	Arkansas\Searcy	5129	5	129	2007	1	617	0.00162	6	39	59	124	101	97	77	114	0.169	0.467	926	318	0.343	12	111	230	0.0194	0.180	0.373	2	7	0.00324	0.0113	446	144	27	0.723	0.233	0.0438	242	0.392	18	24515	0.505	0.323	2.330	0.158	0.198	0.544	2
Searcy County, Arkansas	Searcy, AR	Arkansas\Searcy	5129	5	129	2012	2	592	0.00338	7	29	66	135	70	91	74	120	0.172	0.481	906	325	0.359	7	103	246	0.0118	0.174	0.416	2	3	0.00338	0.00507	405	169	18	0.684	0.285	0.0304	298	0.503	4	26330	0.502	0.362	2.410	0.169	0.213	0.556	4
Sebastian County, Arkansas	Sebastian, AR	Arkansas\Sebastian	5131	5	131	2007	0	931	0	6	58	153	214	109	123	118	150	0.233	0.420	1414	476	0.337	54	423	301	0.0580	0.454	0.323	7	4	0.00752	0.00430	711	192	47	0.764	0.206	0.0505	329	0.353	32	40545	0.510	0.472	2.530	0.216	0.128	0.530	20
Sebastian County, Arkansas	Sebastian, AR	Arkansas\Sebastian	5131	5	131	2012	3	770	0.00390	3	20	85	199	88	110	93	172	0.140	0.487	1183	401	0.339	37	246	304	0.0481	0.319	0.395	7	5	0.00909	0.00649	561	190	19	0.729	0.247	0.0247	334	0.434	9	38730	0.510	0.501	2.540	0.212	0.131	0.507	20
Sevier County, Arkansas	Sevier, AR	Arkansas\Sevier	5133	5	133	2007	0	598	0	3	30	118	125	94	73	54	101	0.253	0.381	915	321	0.351	26	209	214	0.0435	0.349	0.358	7	3	0.0117	0.00502	432	145	25	0.722	0.242	0.0418	260	0.435	6	33281	0.502	0.339	2.840	0.244	0.126	0.563	4
Sharp County, Arkansas	Sharp, AR	Arkansas\Sharp	5135	5	135	2007	5	723	0.00692	6	73	94	195	87	112	59	97	0.239	0.371	1083	345	0.319	26	153	271	0.0360	0.212	0.375	3	8	0.00415	0.0111	562	136	32	0.777	0.188	0.0443	278	0.385	67	27176	0.520	0.350	2.450	0.165	0.228	0.549	4
Sharp County, Arkansas	Sharp, AR	Arkansas\Sharp	5135	5	135	2012	0	648	0	6	47	96	174	71	71	89	94	0.230	0.392	993	328	0.330	15	117	272	0.0231	0.181	0.420	3	2	0.00463	0.00309	492	126	30	0.759	0.194	0.0463	255	0.394	49	30076	0.506	0.384	2.410	0.174	0.239	0.551	3
Stone County, Arkansas	Stone, AR	Arkansas\Stone	5137	5	137	2007	2	556	0.00360	1	38	62	167	65	73	63	87	0.182	0.401	862	291	0.338	8	126	219	0.0144	0.227	0.394	8	3	0.0144	0.00540	392	133	25	0.705	0.239	0.0450	251	0.451	17	27287	0.508	0.332	2.580	0.165	0.198	0.547	1
Union County, Arkansas	Union, AR	Arkansas\Union	5139	5	139	2007	0	356	0	0	20	34	86	50	55	44	67	0.152	0.466	535	182	0.340	23	140	141	0.0646	0.393	0.396	3	8	0.00843	0.0225	284	60	13	0.798	0.169	0.0365	157	0.441	77	37120	0.521	0.427	2.330	0.197	0.158	0.520	9
Union County, Arkansas	Union, AR	Arkansas\Union	5139	5	139	2012	2	280	0.00714	0	12	17	57	33	49	32	80	0.104	0.575	397	120	0.302	12	84	128	0.0429	0.300	0.457	3	8	0.0107	0.0286	205	71	4	0.732	0.254	0.0143	136	0.486	49	40026	0.513	0.458	2.460	0.199	0.156	0.501	7
Van Buren County, Arkansas	Van Buren, AR	Arkansas\Van Buren	5141	5	141	2012	1	587	0.00170	1	30	78	114	61	75	95	133	0.186	0.516	881	287	0.326	15	113	242	0.0256	0.193	0.412	4	5	0.00681	0.00852	434	146	7	0.739	0.249	0.0119	279	0.475	14	35876	0.501	0.423	2.400	0.167	0.227	0.562	2
Washington County, Arkansas	Washington, AR	Arkansas\Washington	5143	5	143	2007	10	2915	0.00343	13	126	471	674	383	344	333	571	0.209	0.428	4432	1542	0.348	274	1196	951	0.0940	0.410	0.326	37	43	0.0127	0.0148	2279	530	112	0.782	0.182	0.0384	1137	0.390	134	42909	0.496	0.545	2.550	0.213	0.0950	0.514	25
Washington County, Arkansas	Washington, AR	Arkansas\Washington	5143	5	143	2012	7	2502	0.00280	12	105	265	541	328	333	315	603	0.153	0.500	3967	1429	0.360	180	900	935	0.0719	0.360	0.374	32	42	0.0128	0.0168	1888	540	74	0.755	0.216	0.0296	1058	0.423	291	41856	0.500	0.547	2.530	0.215	0.0967	0.494	32
White County, Arkansas	White, AR	Arkansas\White	5145	5	145	2007	3	2199	0.00136	8	89	285	563	282	264	268	440	0.174	0.442	3378	1123	0.332	122	796	753	0.0555	0.362	0.342	26	23	0.0118	0.0105	1731	388	77	0.787	0.176	0.0350	788	0.358	89	37809	0.511	0.454	2.500	0.190	0.137	0.541	14
White County, Arkansas	White, AR	Arkansas\White	5145	5	145	2012	2	1836	0.00109	4	88	198	340	252	252	243	459	0.158	0.520	2870	1005	0.350	99	555	727	0.0539	0.302	0.396	20	17	0.0109	0.00926	1430	325	81	0.779	0.177	0.0441	660	0.359	103	40950	0.510	0.483	2.470	0.199	0.141	0.552	14
Woodruff County, Arkansas	Woodruff, AR	Arkansas\Woodruff	5147	5	147	2007	0	262	0	0	28	38	52	29	33	27	55	0.252	0.439	419	113	0.270	6	43	73	0.0229	0.164	0.279	3	4	0.0115	0.0153	129	70	51	0.492	0.267	0.195	175	0.668	445	26550	0.524	0.286	2.110	0.196	0.162	0.522	4
Yell County, Arkansas	Yell, AR	Arkansas\Yell	5149	5	149	2007	3	993	0.00302	7	50	121	252	140	120	111	192	0.179	0.426	1495	496	0.332	50	320	381	0.0504	0.322	0.384	1	3	0.00101	0.00302	760	202	36	0.765	0.203	0.0363	488	0.491	15	34169	0.496	0.254	2.780	0.208	0.146	0.548	6
Alameda County, California	Alameda, CA	California\Alameda	6001	6	1	2012	4	452	0.00885	2	14	37	98	55	106	30	110	0.117	0.544	792	298	0.376	168	104	86	0.372	0.230	0.190	106	31	0.235	0.0686	337	60	55	0.746	0.133	0.122	220	0.487	116	70209	0.510	0.662	2.750	0.188	0.111	0.471	366
Amador County, California	Amador, CA	California\Amador	6005	6	5	2007	5	479	0.0104	3	11	40	113	60	72	76	104	0.113	0.526	782	315	0.403	70	193	118	0.146	0.403	0.246	154	1	0.322	0.00209	366	84	22	0.764	0.175	0.0459	236	0.493	6	54903	0.454	0.544	2.340	0.136	0.177	0.533	12
Amador County, California	Amador, CA	California\Amador	6005	6	5	2012	10	461	0.0217	0	10	23	69	76	60	76	147	0.0716	0.614	778	321	0.413	68	152	143	0.148	0.330	0.310	149	18	0.323	0.0390	362	73	26	0.785	0.158	0.0564	227	0.492	33	51388	0.455	0.579	2.330	0.130	0.206	0.513	12
Butte County, California	Butte, CA	California\Butte	6007	6	7	2007	15	2048	0.00732	4	86	242	523	333	340	198	322	0.162	0.420	3281	1112	0.339	613	707	304	0.299	0.345	0.148	1050	32	0.513	0.0156	1582	275	269	0.772	0.134	0.131	1057	0.516	258	39466	0.509	0.635	2.500	0.180	0.149	0.451	50
Butte County, California	Butte, CA	California\Butte	6007	6	7	2012	23	2056	0.0112	6	62	158	436	297	311	321	465	0.110	0.534	3230	1093	0.338	635	738	322	0.309	0.359	0.157	1093	58	0.532	0.0282	1628	256	172	0.792	0.125	0.0837	1222	0.594	566	40748	0.505	0.645	2.520	0.172	0.154	0.448	47
Calaveras County, California	Calaveras, CA	California\Calaveras	6009	6	9	2007	19	631	0.0301	0	16	76	158	98	87	87	109	0.146	0.448	1036	412	0.398	148	227	126	0.235	0.360	0.200	129	10	0.204	0.0158	495	109	49	0.784	0.173	0.0777	288	0.456	56	51447	0.504	0.557	2.550	0.151	0.172	0.576	11
Calaveras County, California	Calaveras, CA	California\Calaveras	6009	6	9	2012	3	663	0.00452	4	19	46	151	104	80	101	158	0.104	0.511	1093	421	0.385	145	253	143	0.219	0.382	0.216	149	25	0.225	0.0377	511	103	49	0.771	0.155	0.0739	309	0.466	57	50962	0.499	0.616	2.410	0.154	0.210	0.583	13
Colusa County, California	Colusa, CA	California\Colusa	6011	6	11	2007	5	814	0.00614	11	53	91	215	148	95	89	112	0.190	0.364	1403	401	0.286	64	190	137	0.0786	0.233	0.168	253	15	0.311	0.0184	429	175	215	0.527	0.215	0.264	464	0.570	18960	43882	0.491	0.423	2.960	0.237	0.131	0.560	9
Colusa County, California	Colusa, CA	California\Colusa	6011	6	11	2012	11	782	0.0141	20	76	74	124	147	114	80	147	0.217	0.436	1372	390	0.284	63	152	188	0.0806	0.194	0.240	265	8	0.339	0.0102	401	165	216	0.513	0.211	0.276	482	0.616	14773	49871	0.486	0.430	3.030	0.246	0.117	0.540	13
Contra Costa County, California	Contra Costa, CA	California\Contra Costa	6013	6	13	2007	5	634	0.00789	0	24	52	157	82	116	85	118	0.120	0.503	1005	400	0.398	263	205	76	0.415	0.323	0.120	202	18	0.319	0.0284	454	92	67	0.716	0.145	0.106	265	0.418	6315	76317	0.510	0.661	2.750	0.214	0.115	0.531	181
Contra Costa County, California	Contra Costa, CA	California\Contra Costa	6013	6	13	2012	11	602	0.0183	0	8	52	112	75	95	92	168	0.0997	0.590	901	322	0.357	285	156	80	0.473	0.259	0.133	185	48	0.307	0.0797	401	96	105	0.666	0.159	0.174	313	0.520	5254	74208	0.512	0.680	2.790	0.204	0.124	0.519	195
Del Norte County, California	Del Norte, CA	California\Del Norte	6015	6	15	2007	3	85	0.0353	0	4	10	28	11	10	6	16	0.165	0.376	174	68	0.391	28	17	23	0.329	0.200	0.271	8	0	0.0941	0	68	15	3	0.800	0.176	0.0353	37	0.435	7	35910	0.452	0.477	2.630	0.176	0.127	0.438	9
Del Norte County, California	Del Norte, CA	California\Del Norte	6015	6	15	2012	5	121	0.0413	0	4	15	35	21	7	23	16	0.157	0.380	221	86	0.389	33	39	28	0.273	0.322	0.231	4	12	0.0331	0.0992	97	20	4	0.802	0.165	0.0331	70	0.579	54	37305	0.444	0.484	2.570	0.174	0.135	0.405	8
El Dorado County, California	El Dorado, CA	California\El Dorado	6017	6	17	2007	13	1268	0.0103	5	22	82	352	191	225	163	228	0.0860	0.486	2077	903	0.435	393	610	186	0.310	0.481	0.147	464	34	0.366	0.0268	1167	66	41	0.920	0.0521	0.0323	543	0.428	88	64256	0.500	0.672	2.670	0.181	0.117	0.574	33
El Dorado County, California	El Dorado, CA	California\El Dorado	6017	6	17	2012	27	1358	0.0199	6	16	113	274	171	225	262	291	0.0994	0.573	2289	990	0.433	435	630	204	0.320	0.464	0.150	524	74	0.386	0.0545	1242	75	41	0.915	0.0552	0.0302	707	0.521	229	68446	0.500	0.692	2.640	0.183	0.146	0.580	34
Fresno County, California	Fresno, CA	California\Fresno	6019	6	19	2007	59	6081	0.00970	35	255	629	1430	1026	751	710	1245	0.151	0.445	9535	2598	0.272	964	2766	1148	0.159	0.455	0.189	3785	418	0.622	0.0687	4643	907	572	0.764	0.149	0.0941	3471	0.571	195401	46547	0.497	0.488	3.120	0.256	0.0960	0.480	215
Fresno County, California	Fresno, CA	California\Fresno	6019	6	19	2012	41	5683	0.00721	33	248	512	1215	887	872	609	1307	0.140	0.491	9000	2409	0.268	969	2425	1204	0.171	0.427	0.212	3562	410	0.627	0.0721	4205	924	554	0.740	0.163	0.0975	3389	0.596	176589	41563	0.500	0.501	3.180	0.247	0.100	0.460	230
Glenn County, California	Glenn, CA	California\Glenn	6021	6	21	2007	11	1242	0.00886	3	70	123	341	167	143	153	242	0.158	0.433	2024	604	0.298	211	402	232	0.170	0.324	0.187	501	9	0.403	0.00725	810	271	189	0.652	0.218	0.152	730	0.588	1961	38521	0.498	0.441	2.920	0.234	0.124	0.550	5
Glenn County, California	Glenn, CA	California\Glenn	6021	6	21	2012	8	1311	0.00610	4	83	159	257	193	219	132	264	0.188	0.469	2122	636	0.300	225	447	273	0.172	0.341	0.208	547	17	0.417	0.0130	873	241	197	0.666	0.184	0.150	824	0.629	3403	41201	0.495	0.474	2.900	0.232	0.133	0.512	6
Humboldt County, California	Humboldt, CA	California\Humboldt	6023	6	23	2007	15	852	0.0176	6	34	71	200	145	143	97	156	0.130	0.465	1347	491	0.365	191	255	163	0.224	0.299	0.191	90	31	0.106	0.0364	579	162	128	0.680	0.190	0.150	466	0.547	282	37281	0.507	0.625	2.380	0.174	0.125	0.434	46
Humboldt County, California	Humboldt, CA	California\Humboldt	6023	6	23	2012	30	930	0.0323	3	70	133	141	114	163	131	175	0.222	0.504	1531	616	0.402	253	249	165	0.272	0.268	0.177	116	116	0.125	0.125	639	157	134	0.687	0.169	0.144	522	0.561	598	39837	0.498	0.639	2.430	0.166	0.132	0.424	41
Imperial County, California	Imperial, CA	California\Imperial	6025	6	25	2007	8	452	0.0177	4	7	44	129	82	50	47	89	0.122	0.412	734	121	0.165	54	73	77	0.119	0.162	0.170	48	52	0.106	0.115	188	145	125	0.416	0.321	0.277	321	0.710	83486	33576	0.482	0.397	3.230	0.249	0.103	0.501	40
Imperial County, California	Imperial, CA	California\Imperial	6025	6	25	2012	5	421	0.0119	0	28	34	93	79	66	38	83	0.147	0.444	676	133	0.197	53	72	63	0.126	0.171	0.150	30	72	0.0713	0.171	169	134	118	0.401	0.318	0.280	292	0.694	126153	38185	0.486	0.436	3.400	0.240	0.104	0.467	34
Kern County, California	Kern, CA	California\Kern	6029	6	29	2007	12	2117	0.00567	7	45	239	600	278	321	267	360	0.137	0.448	3643	1052	0.289	384	527	389	0.181	0.249	0.184	733	87	0.346	0.0411	1574	310	280	0.744	0.146	0.132	1215	0.574	83755	46639	0.485	0.426	3.110	0.255	0.0880	0.487	190
Kern County, California	Kern, CA	California\Kern	6029	6	29	2012	12	1938	0.00619	10	64	170	397	278	298	286	435	0.126	0.526	3356	1013	0.302	375	411	373	0.193	0.212	0.192	722	96	0.373	0.0495	1372	321	245	0.708	0.166	0.126	1225	0.632	88634	45599	0.484	0.448	3.180	0.250	0.0898	0.473	193
Kings County, California	Kings, CA	California\Kings	6031	6	31	2007	7	1129	0.00620	4	61	160	293	162	152	113	184	0.199	0.398	1892	474	0.251	247	355	186	0.219	0.314	0.165	338	20	0.299	0.0177	798	212	143	0.707	0.188	0.127	652	0.578	31856	45087	0.426	0.407	3.300	0.237	0.0740	0.475	30
Kings County, California	Kings, CA	California\Kings	6031	6	31	2012	6	1056	0.00568	5	37	155	264	132	150	117	196	0.187	0.438	1941	452	0.233	240	301	195	0.227	0.285	0.185	350	14	0.331	0.0133	719	235	102	0.681	0.223	0.0966	697	0.660	27267	45464	0.436	0.450	3.300	0.234	0.0786	0.476	31
Lake County, California	Lake, CA	California\Lake	6033	6	33	2007	5	845	0.00592	2	6	60	202	149	150	75	201	0.0805	0.504	1356	508	0.375	237	324	188	0.280	0.383	0.222	520	12	0.615	0.0142	769	60	31	0.910	0.0710	0.0367	352	0.417	31	38113	0.507	0.502	2.530	0.180	0.161	0.488	24
Lake County, California	Lake, CA	California\Lake	6033	6	33	2012	14	838	0.0167	0	26	35	137	118	136	151	235	0.0728	0.623	1270	457	0.360	220	356	159	0.263	0.425	0.190	496	53	0.592	0.0632	763	55	20	0.911	0.0656	0.0239	368	0.439	108	35437	0.498	0.562	2.420	0.172	0.177	0.476	21
Lassen County, California	Lassen, CA	California\Lassen	6035	6	35	2007	1	459	0.00218	9	15	75	94	78	73	48	67	0.216	0.410	807	323	0.400	67	98	126	0.146	0.214	0.275	8	5	0.0174	0.0109	340	86	16	0.741	0.187	0.0349	242	0.527	411	47676	0.372	0.483	2.360	0.151	0.0890	0.465	10
Lassen County, California	Lassen, CA	California\Lassen	6035	6	35	2012	0	448	0	0	27	27	122	71	69	38	94	0.121	0.449	785	318	0.405	59	123	88	0.132	0.275	0.196	16	0	0.0357	0	355	67	26	0.792	0.150	0.0580	232	0.518	630	47480	0.358	0.529	2.400	0.145	0.0996	0.420	8
Los Angeles County, California	Los Angeles, CA	California\Los Angeles	6037	6	37	2007	11	1734	0.00634	3	32	181	528	300	182	215	293	0.125	0.398	2971	1311	0.441	1141	365	116	0.658	0.210	0.0669	299	44	0.172	0.0254	1429	106	244	0.824	0.0611	0.141	621	0.358	12902	53494	0.506	0.531	3.020	0.230	0.101	0.446	2084
Los Angeles County, California	Los Angeles, CA	California\Los Angeles	6037	6	37	2012	15	1294	0.0116	4	38	75	354	259	172	147	245	0.0904	0.436	2148	878	0.409	886	264	83	0.685	0.204	0.0641	265	128	0.205	0.0989	987	64	243	0.763	0.0495	0.188	784	0.606	17447	52929	0.507	0.557	3	0.199	0.109	0.432	2054
Madera County, California	Madera, CA	California\Madera	6039	6	39	2007	13	1708	0.00761	14	56	157	401	316	236	165	363	0.133	0.447	2675	741	0.277	189	603	450	0.111	0.353	0.263	970	16	0.568	0.00937	1398	211	110	0.819	0.124	0.0644	929	0.544	4678	44259	0.518	0.411	3.230	0.234	0.107	0.517	30
Madera County, California	Madera, CA	California\Madera	6039	6	39	2012	14	1507	0.00929	5	93	118	281	192	285	184	349	0.143	0.543	2444	688	0.282	165	510	420	0.109	0.338	0.279	884	35	0.587	0.0232	1230	196	81	0.816	0.130	0.0537	872	0.579	6913	42054	0.518	0.435	3.370	0.235	0.114	0.482	39
Marin County, California	Marin, CA	California\Marin	6041	6	41	2007	9	255	0.0353	0	7	21	72	40	26	33	56	0.110	0.451	418	176	0.421	41	70	33	0.161	0.275	0.129	35	16	0.137	0.0627	131	46	58	0.514	0.180	0.227	151	0.592	215	83910	0.504	0.766	2.350	0.168	0.146	0.520	64
Marin County, California	Marin, CA	California\Marin	6041	6	41	2012	17	323	0.0526	3	11	30	62	60	52	22	83	0.136	0.486	546	212	0.388	61	68	50	0.189	0.211	0.155	54	25	0.167	0.0774	180	56	87	0.557	0.173	0.269	189	0.585	230	88654	0.508	0.787	2.360	0.173	0.167	0.526	67
Mariposa County, California	Mariposa, CA	California\Mariposa	6043	6	43	2007	1	302	0.00331	0	7	33	58	53	57	28	66	0.132	0.500	526	248	0.471	43	93	55	0.142	0.308	0.182	19	2	0.0629	0.00662	223	62	24	0.738	0.205	0.0795	135	0.447	2	42757	0.493	0.568	2.230	0.146	0.174	0.556	12
Mariposa County, California	Mariposa, CA	California\Mariposa	6043	6	43	2012	6	364	0.0165	0	19	35	67	24	60	51	108	0.148	0.602	575	239	0.416	39	99	75	0.107	0.272	0.206	48	0	0.132	0	251	69	44	0.690	0.190	0.121	189	0.519	1	43166	0.492	0.592	2.380	0.141	0.209	0.563	9
Mendocino County, California	Mendocino, CA	California\Mendocino	6045	6	45	2007	25	1136	0.0220	3	15	68	267	196	203	138	246	0.0757	0.517	1888	682	0.361	217	352	238	0.191	0.310	0.210	466	35	0.410	0.0308	971	93	109	0.855	0.0819	0.0960	583	0.513	255	42329	0.500	0.551	2.490	0.190	0.136	0.487	51
Mendocino County, California	Mendocino, CA	California\Mendocino	6045	6	45	2012	28	1220	0.0230	2	33	91	196	148	199	196	355	0.103	0.615	2019	755	0.374	251	344	310	0.206	0.282	0.254	455	95	0.373	0.0779	1017	118	85	0.834	0.0967	0.0697	608	0.498	369	41088	0.499	0.575	2.490	0.182	0.154	0.465	50
Merced County, California	Merced, CA	California\Merced	6047	6	47	2007	32	2607	0.0123	3	129	373	651	386	354	303	408	0.194	0.409	4263	1059	0.248	337	1114	558	0.129	0.427	0.214	1167	123	0.448	0.0472	1826	492	390	0.700	0.189	0.150	1551	0.595	59533	43789	0.496	0.414	3.260	0.271	0.0890	0.508	58
Merced County, California	Merced, CA	California\Merced	6047	6	47	2012	16	2486	0.00644	20	135	213	537	337	439	304	501	0.148	0.500	4170	975	0.234	374	1035	490	0.150	0.416	0.197	1111	156	0.447	0.0628	1635	530	321	0.658	0.213	0.129	1603	0.645	59815	42552	0.497	0.437	3.380	0.260	0.0937	0.479	58
Modoc County, California	Modoc, CA	California\Modoc	6049	6	49	2007	5	448	0.0112	3	31	34	116	60	78	36	90	0.152	0.455	742	270	0.364	27	69	95	0.0603	0.154	0.212	4	14	0.00893	0.0313	296	104	34	0.661	0.232	0.0759	269	0.600	4152	33713	0.495	0.530	2.340	0.168	0.183	0.565	6
Modoc County, California	Modoc, CA	California\Modoc	6049	6	49	2012	0	437	0	0	20	40	58	87	51	71	110	0.137	0.531	725	296	0.408	35	63	93	0.0801	0.144	0.213	3	9	0.00686	0.0206	315	103	19	0.721	0.236	0.0435	264	0.604	4386	36724	0.496	0.577	2.300	0.177	0.197	0.528	6
Monterey County, California	Monterey, CA	California\Monterey	6053	6	53	2007	16	1199	0.0133	5	38	172	382	167	140	109	186	0.179	0.363	2102	575	0.274	245	294	221	0.204	0.245	0.184	330	171	0.275	0.143	747	162	323	0.623	0.135	0.269	768	0.641	253704	56668	0.480	0.486	3.090	0.239	0.0990	0.499	114
Monterey County, California	Monterey, CA	California\Monterey	6053	6	53	2012	16	1179	0.0136	8	59	77	315	184	168	140	228	0.122	0.455	2092	582	0.278	234	261	233	0.198	0.221	0.198	307	180	0.260	0.153	725	157	297	0.615	0.133	0.252	728	0.617	261546	56038	0.486	0.496	3.180	0.222	0.107	0.483	116
Napa County, California	Napa, CA	California\Napa	6055	6	55	2007	6	1638	0.00366	0	35	127	379	273	256	209	359	0.0989	0.503	2748	790	0.287	624	572	253	0.381	0.349	0.154	1455	7	0.888	0.00427	1429	142	78	0.872	0.0867	0.0476	678	0.414	29	61988	0.499	0.601	2.640	0.192	0.145	0.519	33
Napa County, California	Napa, CA	California\Napa	6055	6	55	2012	3	1685	0.00178	0	63	146	230	215	303	300	428	0.124	0.612	2843	838	0.295	670	542	276	0.398	0.322	0.164	1445	39	0.858	0.0231	1470	117	98	0.872	0.0694	0.0582	588	0.349	72	65698	0.501	0.620	2.680	0.189	0.151	0.520	38
Nevada County, California	Nevada, CA	California\Nevada	6057	6	57	2007	11	690	0.0159	0	10	86	209	118	124	65	78	0.139	0.387	1181	562	0.476	209	332	91	0.303	0.481	0.132	108	27	0.157	0.0391	580	83	14	0.841	0.120	0.0203	295	0.428	62	58658	0.504	0.686	2.430	0.154	0.169	0.552	25
Nevada County, California	Nevada, CA	California\Nevada	6057	6	57	2012	39	742	0.0526	3	39	57	161	148	80	122	132	0.133	0.450	1239	573	0.462	255	331	95	0.344	0.446	0.128	132	90	0.178	0.121	625	56	61	0.842	0.0755	0.0822	346	0.466	212	54230	0.506	0.708	2.340	0.153	0.194	0.547	26
Orange County, California	Orange, CA	California\Orange	6059	6	59	2007	5	325	0.0154	2	3	22	97	51	44	27	79	0.0831	0.462	518	168	0.324	203	66	33	0.625	0.203	0.102	84	10	0.258	0.0308	230	14	88	0.708	0.0431	0.271	133	0.409	930	73107	0.501	0.630	3.010	0.226	0.105	0.516	530
Orange County, California	Orange, CA	California\Orange	6059	6	59	2012	3	312	0.00962	0	3	25	66	39	56	48	75	0.0897	0.574	487	162	0.333	210	56	21	0.673	0.179	0.0673	86	34	0.276	0.109	216	22	74	0.692	0.0705	0.237	183	0.587	1548	71866	0.505	0.649	3.010	0.200	0.116	0.506	544
Placer County, California	Placer, CA	California\Placer	6061	6	61	2007	33	1488	0.0222	6	38	143	407	216	218	166	294	0.126	0.456	2476	1115	0.450	624	592	165	0.419	0.398	0.111	275	37	0.185	0.0249	1250	152	83	0.840	0.102	0.0558	670	0.450	121	69667	0.507	0.696	2.630	0.188	0.140	0.587	55
Placer County, California	Placer, CA	California\Placer	6061	6	61	2012	25	1355	0.0185	3	48	105	300	181	206	185	327	0.115	0.530	2294	1034	0.451	540	574	151	0.399	0.424	0.111	276	78	0.204	0.0576	1141	127	87	0.842	0.0937	0.0642	617	0.455	185	69521	0.512	0.720	2.630	0.199	0.154	0.575	63
Plumas County, California	Plumas, CA	California\Plumas	6063	6	63	2007	0	142	0	0	3	7	45	12	29	19	27	0.0704	0.528	262	116	0.443	26	48	33	0.183	0.338	0.232	2	1	0.0141	0.00704	120	18	9	0.845	0.127	0.0634	70	0.493	8	45516	0.503	0.605	2.030	0.149	0.184	0.594	12
Riverside County, California	Riverside, CA	California\Riverside	6065	6	65	2007	35	3463	0.0101	9	109	359	868	477	532	375	734	0.138	0.474	5480	2095	0.382	1899	1119	255	0.548	0.323	0.0736	1625	88	0.469	0.0254	3047	228	196	0.880	0.0658	0.0566	1662	0.480	26667	57736	0.500	0.508	3.110	0.235	0.115	0.517	330
Riverside County, California	Riverside, CA	California\Riverside	6065	6	65	2012	20	2949	0.00678	13	73	183	661	426	417	427	749	0.0912	0.540	4787	1761	0.368	1581	955	218	0.536	0.324	0.0739	1463	110	0.496	0.0373	2579	181	189	0.875	0.0614	0.0641	1448	0.491	36314	52416	0.502	0.529	3.190	0.232	0.118	0.496	348
Sacramento County, California	Sacramento, CA	California\Sacramento	6067	6	67	2007	9	1393	0.00646	8	26	167	395	171	235	147	244	0.144	0.449	2362	910	0.385	534	454	153	0.383	0.326	0.110	216	45	0.155	0.0323	1013	200	164	0.727	0.144	0.118	667	0.479	5534	56823	0.509	0.606	2.670	0.228	0.109	0.474	255
Sacramento County, California	Sacramento, CA	California\Sacramento	6067	6	67	2012	19	1352	0.0141	0	92	132	292	188	212	173	263	0.166	0.479	2301	871	0.379	561	417	172	0.415	0.308	0.127	215	138	0.159	0.102	940	186	226	0.695	0.138	0.167	652	0.482	3720	52617	0.510	0.628	2.720	0.211	0.112	0.452	274
San Benito County, California	San Benito, CA	California\San Benito	6069	6	69	2007	10	625	0.0160	3	24	46	158	103	103	75	113	0.117	0.466	948	288	0.304	246	110	71	0.394	0.176	0.114	207	53	0.331	0.0848	435	116	78	0.696	0.186	0.125	347	0.555	26878	66273	0.493	0.477	3.150	0.255	0.0820	0.565	13
San Benito County, California	San Benito, CA	California\San Benito	6069	6	69	2012	8	628	0.0127	0	39	51	100	118	99	74	147	0.143	0.510	1015	341	0.336	205	119	107	0.326	0.189	0.170	168	53	0.268	0.0844	413	122	93	0.658	0.194	0.148	366	0.583	10461	60577	0.500	0.512	3.260	0.237	0.0970	0.528	10
San Bernardino County, California	San Bernardino, CA	California\San Bernardino	6071	6	71	2007	19	1405	0.0135	5	34	129	360	219	217	128	313	0.120	0.468	2272	862	0.379	772	389	153	0.549	0.277	0.109	448	50	0.319	0.0356	1168	93	146	0.831	0.0662	0.104	679	0.483	4344	55995	0.499	0.491	3.300	0.254	0.0810	0.490	301
San Bernardino County, California	San Bernardino, CA	California\San Bernardino	6071	6	71	2012	26	1249	0.0208	0	34	85	259	210	193	169	299	0.0953	0.529	2006	749	0.373	710	363	117	0.568	0.291	0.0937	447	82	0.358	0.0657	1038	66	145	0.831	0.0528	0.116	712	0.570	1032	50603	0.500	0.512	3.330	0.238	0.0889	0.473	341
San Diego County, California	San Diego, CA	California\San Diego	6073	6	73	2007	79	6687	0.0118	13	119	531	1678	1087	938	787	1534	0.0991	0.487	10293	3687	0.358	4562	1527	371	0.682	0.228	0.0555	4497	113	0.672	0.0169	6162	239	273	0.921	0.0357	0.0408	2530	0.378	3579	61724	0.495	0.632	2.760	0.217	0.110	0.488	574
San Diego County, California	San Diego, CA	California\San Diego	6073	6	73	2012	76	5732	0.0133	3	114	261	1171	800	872	1006	1505	0.0659	0.590	8542	2864	0.335	3932	1321	317	0.686	0.230	0.0553	3915	192	0.683	0.0335	5265	176	291	0.919	0.0307	0.0508	2730	0.476	1968	60235	0.497	0.651	2.820	0.192	0.113	0.476	621
San Joaquin County, California	San Joaquin, CA	California\San Joaquin	6077	6	77	2007	36	3624	0.00993	17	101	371	921	510	514	433	757	0.135	0.470	5673	1512	0.267	875	1449	691	0.241	0.400	0.191	2221	126	0.613	0.0348	2746	584	393	0.758	0.161	0.108	2026	0.559	69433	51874	0.499	0.478	3.100	0.245	0.0970	0.505	156
San Joaquin County, California	San Joaquin, CA	California\San Joaquin	6077	6	77	2012	29	3580	0.00810	6	127	247	735	546	484	462	973	0.106	0.536	5685	1491	0.262	849	1426	664	0.237	0.398	0.185	2239	120	0.625	0.0335	2712	541	327	0.758	0.151	0.0913	2112	0.590	57903	50431	0.502	0.507	3.140	0.241	0.104	0.485	159
San Luis Obispo County, California	San Luis Obispo, CA	California\San Luis Obispo	6079	6	79	2007	54	2784	0.0194	3	70	238	687	454	456	307	569	0.112	0.478	4559	1694	0.372	509	1069	567	0.183	0.384	0.204	1112	126	0.399	0.0453	2219	263	271	0.797	0.0945	0.0973	1380	0.496	29819	55942	0.486	0.653	2.390	0.160	0.143	0.486	60
San Luis Obispo County, California	San Luis Obispo, CA	California\San Luis Obispo	6079	6	79	2012	48	2666	0.0180	7	73	213	475	375	449	407	667	0.110	0.571	4330	1518	0.351	555	933	615	0.208	0.350	0.231	1036	224	0.389	0.0840	2090	285	291	0.784	0.107	0.109	1254	0.470	25441	58427	0.488	0.691	2.490	0.153	0.152	0.478	72
San Mateo County, California	San Mateo, CA	California\San Mateo	6081	6	81	2007	3	329	0.00912	0	3	45	79	55	58	41	48	0.146	0.447	541	211	0.390	111	101	66	0.337	0.307	0.201	33	22	0.100	0.0669	200	36	78	0.608	0.109	0.237	160	0.486	1808	82913	0.505	0.687	2.740	0.198	0.129	0.531	171
San Mateo County, California	San Mateo, CA	California\San Mateo	6081	6	81	2012	8	334	0.0240	0	24	31	55	51	58	54	61	0.165	0.518	535	216	0.404	126	80	68	0.377	0.240	0.204	57	38	0.171	0.114	208	46	80	0.623	0.138	0.240	187	0.560	1312	81568	0.508	0.701	2.760	0.186	0.134	0.523	174
Santa Barbara County, California	Santa Barbara, CA	California\Santa Barbara	6083	6	83	2007	22	1597	0.0138	8	44	169	383	206	259	178	350	0.138	0.493	2580	775	0.300	510	527	247	0.319	0.330	0.155	812	113	0.508	0.0708	1201	131	233	0.752	0.0820	0.146	813	0.509	65953	57741	0.498	0.622	2.730	0.205	0.128	0.475	105
Santa Barbara County, California	Santa Barbara, CA	California\Santa Barbara	6083	6	83	2012	26	1597	0.0163	3	25	143	311	224	249	220	422	0.107	0.558	2553	794	0.311	519	501	242	0.325	0.314	0.152	773	178	0.484	0.111	1148	123	326	0.719	0.0770	0.204	826	0.517	64393	60683	0.498	0.627	2.870	0.189	0.128	0.457	119
Santa Clara County, California	Santa Clara, CA	California\Santa Clara	6085	6	85	2007	5	1068	0.00468	0	25	92	278	190	139	131	213	0.110	0.452	1692	585	0.346	455	348	125	0.426	0.326	0.117	371	85	0.347	0.0796	841	106	114	0.787	0.0993	0.107	501	0.469	11594	84265	0.491	0.675	2.900	0.214	0.104	0.532	345
Santa Clara County, California	Santa Clara, CA	California\Santa Clara	6085	6	85	2012	23	1003	0.0229	0	18	56	166	176	194	153	240	0.0738	0.585	1499	496	0.331	483	283	127	0.482	0.282	0.127	355	167	0.354	0.167	785	74	144	0.783	0.0738	0.144	562	0.560	11234	91195	0.499	0.696	2.910	0.202	0.111	0.530	339
Santa Cruz County, California	Santa Cruz, CA	California\Santa Cruz	6087	6	87	2007	22	682	0.0323	0	22	71	198	100	87	84	120	0.136	0.427	1136	379	0.334	287	243	94	0.421	0.356	0.138	345	41	0.506	0.0601	440	72	179	0.645	0.106	0.262	422	0.619	16619	62849	0.499	0.676	2.610	0.189	0.102	0.474	64
Santa Cruz County, California	Santa Cruz, CA	California\Santa Cruz	6087	6	87	2012	24	667	0.0360	0	11	48	167	90	102	82	167	0.0885	0.526	1098	347	0.316	273	219	103	0.409	0.328	0.154	313	57	0.469	0.0855	453	90	124	0.679	0.135	0.186	414	0.621	17898	65799	0.501	0.688	2.710	0.173	0.111	0.447	74
Shasta County, California	Shasta, CA	California\Shasta	6089	6	89	2007	14	1473	0.00950	0	53	189	380	236	188	180	247	0.164	0.418	2443	1063	0.435	495	528	230	0.336	0.358	0.156	239	23	0.162	0.0156	1204	215	53	0.817	0.146	0.0360	689	0.468	151	41980	0.511	0.587	2.550	0.187	0.152	0.510	42
Shasta County, California	Shasta, CA	California\Shasta	6089	6	89	2012	22	1544	0.0142	3	47	92	334	219	212	283	354	0.0920	0.550	2488	1088	0.437	597	528	202	0.387	0.342	0.131	267	73	0.173	0.0473	1295	187	62	0.839	0.121	0.0402	693	0.449	134	44477	0.508	0.613	2.530	0.182	0.169	0.501	36
Siskiyou County, California	Siskiyou, CA	California\Siskiyou	6093	6	93	2007	7	846	0.00827	0	30	82	193	145	137	99	160	0.132	0.468	1443	544	0.377	80	229	228	0.0946	0.271	0.270	25	26	0.0296	0.0307	649	146	61	0.767	0.173	0.0721	450	0.532	7201	35692	0.508	0.600	2.190	0.167	0.181	0.533	21
Siskiyou County, California	Siskiyou, CA	California\Siskiyou	6093	6	93	2012	12	929	0.0129	0	39	77	145	184	134	136	214	0.125	0.521	1656	636	0.384	93	237	238	0.100	0.255	0.256	18	44	0.0194	0.0474	759	122	48	0.817	0.131	0.0517	541	0.582	9129	36597	0.501	0.610	2.250	0.170	0.196	0.521	20
Solano County, California	Solano, CA	California\Solano	6095	6	95	2007	18	890	0.0202	6	17	84	217	139	140	153	134	0.120	0.480	1456	517	0.355	232	320	145	0.261	0.360	0.163	279	34	0.313	0.0382	646	137	125	0.726	0.154	0.140	470	0.528	12147	66575	0.497	0.596	2.880	0.227	0.102	0.505	78
Solano County, California	Solano, CA	California\Solano	6095	6	95	2012	25	860	0.0291	1	15	86	158	123	140	109	228	0.119	0.555	1395	515	0.369	207	334	136	0.241	0.388	0.158	272	43	0.316	0.0500	618	134	108	0.719	0.156	0.126	462	0.537	13277	61976	0.501	0.612	2.830	0.200	0.113	0.495	69
Sonoma County, California	Sonoma, CA	California\Sonoma	6097	6	97	2007	44	3429	0.0128	12	103	267	810	481	610	410	736	0.111	0.512	5417	1775	0.328	1315	1167	518	0.383	0.340	0.151	1964	110	0.573	0.0321	2805	349	262	0.818	0.102	0.0764	1621	0.473	919	62279	0.506	0.629	2.530	0.193	0.126	0.499	130
Sonoma County, California	Sonoma, CA	California\Sonoma	6097	6	97	2012	75	3579	0.0210	1	143	276	777	470	549	473	890	0.117	0.534	5872	2017	0.343	1453	1099	546	0.406	0.307	0.153	1950	224	0.545	0.0626	2908	360	311	0.813	0.101	0.0869	1836	0.513	1121	59855	0.508	0.650	2.560	0.180	0.139	0.481	136
Stanislaus County, California	Stanislaus, CA	California\Stanislaus	6099	6	99	2007	36	4114	0.00875	14	164	490	1084	609	554	470	729	0.162	0.426	6417	1816	0.283	1118	1738	670	0.272	0.422	0.163	2105	44	0.512	0.0107	3110	631	424	0.756	0.153	0.103	2224	0.541	20770	50367	0.505	0.462	3.110	0.245	0.0990	0.506	133
Stanislaus County, California	Stanislaus, CA	California\Stanislaus	6099	6	99	2012	25	4143	0.00603	10	178	356	919	636	578	518	948	0.131	0.493	6567	1876	0.286	1124	1725	684	0.271	0.416	0.165	2159	64	0.521	0.0154	3135	642	366	0.757	0.155	0.0883	2450	0.591	19050	46324	0.505	0.480	3.060	0.235	0.107	0.500	140
Sutter County, California	Sutter, CA	California\Sutter	6101	6	101	2007	10	1263	0.00792	8	54	139	320	185	177	147	233	0.159	0.441	2152	616	0.286	193	450	260	0.153	0.356	0.206	727	30	0.576	0.0238	856	237	187	0.678	0.188	0.148	748	0.592	17924	49104	0.502	0.530	2.930	0.225	0.122	0.551	21
Sutter County, California	Sutter, CA	California\Sutter	6101	6	101	2012	2	1358	0.00147	14	80	136	273	229	182	166	278	0.169	0.461	2297	659	0.287	242	462	297	0.178	0.340	0.219	788	46	0.580	0.0339	945	201	212	0.696	0.148	0.156	874	0.644	18934	46524	0.504	0.534	2.960	0.228	0.127	0.535	25
Tehama County, California	Tehama, CA	California\Tehama	6103	6	103	2007	21	1752	0.0120	3	66	194	421	311	225	192	340	0.150	0.432	2825	1107	0.392	291	811	331	0.166	0.463	0.189	621	14	0.354	0.00799	1388	275	79	0.792	0.157	0.0451	877	0.501	59	36884	0.506	0.483	2.530	0.202	0.151	0.493	11
Tehama County, California	Tehama, CA	California\Tehama	6103	6	103	2012	18	1743	0.0103	3	101	157	340	209	265	226	442	0.150	0.535	2841	1094	0.385	350	723	308	0.201	0.415	0.177	577	39	0.331	0.0224	1363	280	100	0.782	0.161	0.0574	912	0.523	83	38577	0.502	0.515	2.640	0.207	0.159	0.501	11
Trinity County, California	Trinity, CA	California\Trinity	6105	6	105	2007	5	181	0.0276	0	0	22	43	24	27	37	28	0.122	0.508	278	115	0.414	28	63	45	0.155	0.348	0.249	44	10	0.243	0.0552	142	20	3	0.785	0.110	0.0166	61	0.337	23	35439	0.488	0.582	2.250	0.151	0.173	0.489	6
Trinity County, California	Trinity, CA	California\Trinity	6105	6	105	2012	8	247	0.0324	0	19	26	25	43	47	39	48	0.182	0.543	416	165	0.397	47	90	69	0.190	0.364	0.279	28	40	0.113	0.162	197	37	13	0.798	0.150	0.0526	120	0.486	67	35162	0.484	0.618	2.300	0.145	0.201	0.508	11
Tulare County, California	Tulare, CA	California\Tulare	6107	6	107	2007	61	5240	0.0116	23	157	723	1290	692	708	575	1072	0.172	0.449	8170	2152	0.263	1242	2128	981	0.237	0.406	0.187	3532	43	0.674	0.00821	4417	530	406	0.843	0.101	0.0775	2786	0.532	4414	40444	0.498	0.414	3.330	0.272	0.0930	0.519	119
Tulare County, California	Tulare, CA	California\Tulare	6107	6	107	2012	50	4931	0.0101	17	194	498	1081	802	663	579	1097	0.144	0.474	7550	2016	0.267	1285	1735	1037	0.261	0.352	0.210	3297	88	0.669	0.0178	4144	505	282	0.840	0.102	0.0572	2877	0.583	3611	40197	0.499	0.439	3.350	0.271	0.0945	0.502	107
Tuolumne County, California	Tuolumne, CA	California\Tuolumne	6109	6	109	2007	7	366	0.0191	4	15	27	119	55	58	31	57	0.126	0.399	603	279	0.463	86	99	94	0.235	0.270	0.257	39	9	0.107	0.0246	272	87	29	0.743	0.238	0.0792	173	0.473	7	45478	0.455	0.557	2.250	0.139	0.177	0.511	14
Ventura County, California	Ventura, CA	California\Ventura	6111	6	111	2007	52	2437	0.0213	11	43	172	601	393	375	306	536	0.0927	0.499	3851	1183	0.307	1028	867	326	0.422	0.356	0.134	1796	84	0.737	0.0345	2082	121	237	0.854	0.0497	0.0973	1163	0.477	35330	72762	0.500	0.603	3.040	0.227	0.107	0.534	156
Ventura County, California	Ventura, CA	California\Ventura	6111	6	111	2012	23	2150	0.0107	4	36	90	398	352	341	297	632	0.0605	0.591	3385	1075	0.318	943	733	246	0.439	0.341	0.114	1605	89	0.747	0.0414	1843	101	206	0.857	0.0470	0.0958	1048	0.487	35714	71043	0.503	0.625	3.050	0.210	0.117	0.515	176
Yolo County, California	Yolo, CA	California\Yolo	6113	6	113	2007	19	983	0.0193	11	34	69	299	152	130	84	204	0.116	0.425	1647	512	0.311	146	311	204	0.149	0.316	0.208	352	76	0.358	0.0773	692	142	190	0.704	0.144	0.193	530	0.539	48924	55988	0.512	0.632	2.760	0.198	0.0950	0.439	40
Yolo County, California	Yolo, CA	California\Yolo	6113	6	113	2012	27	1011	0.0267	13	81	95	196	140	148	126	212	0.187	0.481	1759	524	0.298	165	315	231	0.163	0.312	0.228	329	98	0.325	0.0969	661	165	185	0.654	0.163	0.183	598	0.591	45059	51040	0.512	0.673	2.750	0.187	0.0984	0.436	39
Yuba County, California	Yuba, CA	California\Yuba	6115	6	115	2007	8	828	0.00966	0	34	112	237	110	119	72	144	0.176	0.405	1385	523	0.378	204	317	139	0.246	0.383	0.168	234	12	0.283	0.0145	635	114	83	0.767	0.138	0.100	417	0.504	86	40602	0.497	0.490	2.870	0.252	0.0950	0.518	13
Yuba County, California	Yuba, CA	California\Yuba	6115	6	115	2012	14	795	0.0176	6	13	108	181	96	124	117	150	0.160	0.492	1321	485	0.367	248	240	125	0.312	0.302	0.157	233	32	0.293	0.0403	592	112	91	0.745	0.141	0.114	351	0.442	86	41599	0.496	0.529	2.940	0.244	0.101	0.501	11
Adams County, Colorado	Adams, CO	Colorado\Adams	8001	8	1	2007	5	895	0.00559	3	36	122	266	142	78	84	164	0.180	0.364	1499	543	0.362	131	335	153	0.146	0.374	0.171	7	13	0.00782	0.0145	682	140	63	0.762	0.156	0.0704	319	0.356	1161	52544	0.489	0.487	2.850	0.246	0.0720	0.528	49
Adams County, Colorado	Adams, CO	Colorado\Adams	8001	8	1	2012	4	841	0.00476	4	45	95	245	99	103	79	171	0.171	0.420	1378	484	0.351	93	331	146	0.111	0.394	0.174	5	14	0.00595	0.0166	625	131	85	0.743	0.156	0.101	362	0.430	108	55695	0.497	0.501	2.910	0.244	0.0835	0.516	65
Alamosa County, Colorado	Alamosa, CO	Colorado\Alamosa	8003	8	3	2007	5	316	0.0158	0	14	39	92	46	37	34	54	0.168	0.396	505	139	0.275	14	52	82	0.0443	0.165	0.259	0	38	0	0.120	229	76	31	0.725	0.241	0.0981	164	0.519	19591	35988	0.501	0.565	2.400	0.221	0.106	0.503	4
Alamosa County, Colorado	Alamosa, CO	Colorado\Alamosa	8003	8	3	2012	2	322	0.00621	7	24	39	80	49	44	34	45	0.217	0.382	494	148	0.300	15	57	110	0.0466	0.177	0.342	0	30	0	0.0932	242	63	17	0.752	0.196	0.0528	165	0.512	15284	37731	0.499	0.589	2.490	0.207	0.113	0.483	4
Arapahoe County, Colorado	Arapahoe, CO	Colorado\Arapahoe	8005	8	5	2007	3	627	0.00478	3	26	116	217	78	69	38	80	0.231	0.298	1056	461	0.437	47	323	123	0.0750	0.515	0.196	0	6	0	0.00957	508	103	25	0.810	0.164	0.0399	170	0.271	11	59299	0.505	0.658	2.530	0.218	0.0940	0.520	80
Arapahoe County, Colorado	Arapahoe, CO	Colorado\Arapahoe	8005	8	5	2012	5	755	0.00662	6	36	104	221	134	79	78	97	0.193	0.336	1260	546	0.433	57	437	123	0.0755	0.579	0.163	0	5	0	0.00662	623	115	17	0.825	0.152	0.0225	297	0.393	11	60525	0.510	0.676	2.550	0.214	0.101	0.515	90
Archuleta County, Colorado	Archuleta, CO	Colorado\Archuleta	8007	8	7	2012	0	372	0	0	9	22	82	51	87	44	77	0.0833	0.559	612	210	0.343	29	101	111	0.0780	0.272	0.298	3	2	0.00806	0.00538	277	82	13	0.745	0.220	0.0349	201	0.540	5	46127	0.495	0.640	2.640	0.162	0.175	0.579	4
Baca County, Colorado	Baca, CO	Colorado\Baca	8009	8	9	2012	1	737	0.00136	7	27	54	128	167	98	66	190	0.119	0.480	1177	426	0.362	8	17	87	0.0109	0.0231	0.118	0	0	0	0	457	227	53	0.620	0.308	0.0719	357	0.484	0	37775	0.504	0.534	2.180	0.174	0.240	0.620	2
Bent County, Colorado	Bent, CO	Colorado\Bent	8011	8	11	2007	0	311	0	5	25	35	68	53	28	17	80	0.209	0.402	466	128	0.275	19	35	53	0.0611	0.113	0.170	0	1	0	0.00322	174	106	28	0.559	0.341	0.0900	175	0.563	1	32043	0.442	0.443	2.080	0.178	0.144	0.480	2
Boulder County, Colorado	Boulder, CO	Colorado\Boulder	8013	8	13	2007	10	746	0.0134	0	11	63	207	88	108	96	173	0.0992	0.505	1208	466	0.386	165	336	128	0.221	0.450	0.172	20	19	0.0268	0.0255	546	131	70	0.732	0.176	0.0938	288	0.386	520	64299	0.492	0.780	2.480	0.183	0.0870	0.486	45
Boulder County, Colorado	Boulder, CO	Colorado\Boulder	8013	8	13	2012	29	855	0.0339	2	14	58	158	184	103	111	225	0.0865	0.513	1411	575	0.408	188	428	164	0.220	0.501	0.192	21	55	0.0246	0.0643	672	128	55	0.786	0.150	0.0643	384	0.449	808	66894	0.498	0.805	2.390	0.177	0.100	0.489	56
Conejos County, Colorado	Conejos, CO	Colorado\Conejos	8021	8	21	2007	3	535	0.00561	0	30	60	160	57	55	52	121	0.168	0.426	797	194	0.243	22	108	186	0.0411	0.202	0.348	0	7	0	0.0131	382	138	20	0.714	0.258	0.0374	236	0.441	1120	30453	0.507	0.451	2.590	0.231	0.157	0.602	4
Costilla County, Colorado	Costilla, CO	Colorado\Costilla	8023	8	23	2007	2	241	0.00830	2	6	18	70	49	17	17	62	0.108	0.398	350	77	0.220	9	75	73	0.0373	0.311	0.303	0	5	0	0.0207	168	62	5	0.697	0.257	0.0207	84	0.349	4544	25164	0.509	0.400	2.510	0.173	0.189	0.526	2
Costilla County, Colorado	Costilla, CO	Colorado\Costilla	8023	8	23	2012	0	251	0	0	14	14	50	51	43	24	55	0.112	0.486	358	96	0.268	11	75	83	0.0438	0.299	0.331	0	4	0	0.0159	177	69	5	0.705	0.275	0.0199	164	0.653	4683	26075	0.483	0.422	2.510	0.164	0.229	0.472	2
Crowley County, Colorado	Crowley, CO	Colorado\Crowley	8025	8	25	2012	0	228	0	0	15	17	43	36	28	21	68	0.140	0.513	353	107	0.303	5	22	43	0.0219	0.0965	0.189	0	0	0	0	143	69	16	0.627	0.303	0.0702	133	0.583	106	30460	0.279	0.382	3.190	0.109	0.105	0.395	1
Custer County, Colorado	Custer, CO	Colorado\Custer	8027	8	27	2012	0	198	0	0	13	7	28	45	34	29	42	0.101	0.530	304	129	0.424	5	36	57	0.0253	0.182	0.288	0	0	0	0	131	56	11	0.662	0.283	0.0556	93	0.470	0	46744	0.484	0.622	2.030	0.134	0.224	0.594	2
Delta County, Colorado	Delta, CO	Colorado\Delta	8029	8	29	2007	21	1294	0.0162	1	46	146	311	189	188	130	283	0.149	0.464	2093	777	0.371	191	548	334	0.148	0.423	0.258	145	22	0.112	0.0170	998	245	61	0.771	0.189	0.0471	557	0.430	1135	39082	0.501	0.464	2.510	0.178	0.194	0.612	8
Delta County, Colorado	Delta, CO	Colorado\Delta	8029	8	29	2012	23	1250	0.0184	8	30	127	202	186	222	211	264	0.132	0.558	2031	768	0.378	215	521	330	0.172	0.417	0.264	103	33	0.0824	0.0264	964	226	60	0.771	0.181	0.0480	705	0.564	994	41208	0.496	0.489	2.330	0.179	0.202	0.597	6
Dolores County, Colorado	Dolores, CO	Colorado\Dolores	8033	8	33	2012	2	283	0.00707	0	13	19	64	37	43	41	66	0.113	0.530	467	173	0.370	3	59	88	0.0106	0.208	0.311	5	4	0.0177	0.0141	219	53	11	0.774	0.187	0.0389	138	0.488	11	39254	0.485	0.511	2.230	0.188	0.188	0.625	1
Douglas County, Colorado	Douglas, CO	Colorado\Douglas	8035	8	35	2007	1	1080	0.000926	0	25	137	339	155	152	110	162	0.150	0.393	1760	783	0.445	149	518	246	0.138	0.480	0.228	5	2	0.00463	0.00185	885	153	44	0.819	0.142	0.0407	352	0.326	11	94042	0.500	0.810	2.860	0.248	0.0480	0.675	22
Douglas County, Colorado	Douglas, CO	Colorado\Douglas	8035	8	35	2012	1	1116	0.000896	0	25	90	280	217	149	161	194	0.103	0.452	1885	864	0.458	145	573	218	0.130	0.513	0.195	8	4	0.00717	0.00358	956	126	34	0.857	0.113	0.0305	570	0.511	14	98426	0.505	0.816	2.800	0.257	0.0713	0.666	26
Elbert County, Colorado	Elbert, CO	Colorado\Elbert	8039	8	39	2012	7	1330	0.00526	0	69	125	337	174	179	181	265	0.146	0.470	2235	957	0.428	95	339	437	0.0714	0.255	0.329	2	4	0.00150	0.00301	1014	257	59	0.762	0.193	0.0444	562	0.423	5	81528	0.500	0.668	2.800	0.202	0.0950	0.673	1
El Paso County, Colorado	El Paso, CO	Colorado\El Paso	8041	8	41	2007	5	1529	0.00327	8	75	186	503	206	159	140	252	0.176	0.360	2582	1161	0.450	251	464	365	0.164	0.303	0.239	3	10	0.00196	0.00654	1152	306	60	0.753	0.200	0.0392	527	0.345	26	55253	0.499	0.671	2.580	0.227	0.0910	0.540	57
El Paso County, Colorado	El Paso, CO	Colorado\El Paso	8041	8	41	2012	3	1206	0.00249	8	54	121	292	193	149	124	265	0.152	0.446	1968	842	0.428	176	372	301	0.146	0.308	0.250	5	5	0.00415	0.00415	909	240	57	0.754	0.199	0.0473	597	0.495	17	55312	0.502	0.695	2.580	0.218	0.0997	0.539	60
Fremont County, Colorado	Fremont, CO	Colorado\Fremont	8043	8	43	2007	1	924	0.00108	5	26	100	243	157	117	92	184	0.142	0.425	1554	637	0.410	289	326	137	0.313	0.353	0.148	37	7	0.0400	0.00758	690	197	27	0.747	0.213	0.0292	334	0.361	16	34630	0.431	0.434	2.100	0.152	0.152	0.543	6
Fremont County, Colorado	Fremont, CO	Colorado\Fremont	8043	8	43	2012	5	809	0.00618	0	26	78	139	113	144	114	195	0.129	0.560	1323	563	0.426	269	281	119	0.333	0.347	0.147	38	6	0.0470	0.00742	627	165	17	0.775	0.204	0.0210	330	0.408	45	40809	0.423	0.457	2.080	0.143	0.176	0.518	6
Garfield County, Colorado	Garfield, CO	Colorado\Garfield	8045	8	45	2007	6	623	0.00963	4	24	49	187	93	79	59	128	0.124	0.427	1081	405	0.375	70	233	139	0.112	0.374	0.223	22	4	0.0353	0.00642	457	114	36	0.734	0.183	0.0578	250	0.401	12	64173	0.486	0.535	2.710	0.228	0.0870	0.591	8
Garfield County, Colorado	Garfield, CO	Colorado\Garfield	8045	8	45	2012	3	625	0.00480	3	22	30	159	107	99	87	118	0.0880	0.486	1064	415	0.390	76	250	137	0.122	0.400	0.219	8	5	0.0128	0.00800	458	126	41	0.733	0.202	0.0656	302	0.483	9	54088	0.484	0.570	2.730	0.228	0.0837	0.559	10
Grand County, Colorado	Grand, CO	Colorado\Grand	8049	8	49	2012	0	205	0	0	9	10	46	43	29	24	44	0.0927	0.473	377	141	0.374	11	49	53	0.0537	0.239	0.259	0	0	0	0	160	33	12	0.780	0.161	0.0585	107	0.522	0	56191	0.466	0.640	2.680	0.170	0.102	0.514	5
Gunnison County, Colorado	Gunnison, CO	Colorado\Gunnison	8051	8	51	2012	0	244	0	0	2	13	39	38	50	44	58	0.0615	0.623	394	152	0.386	15	64	82	0.0615	0.262	0.336	0	0	0	0	191	45	8	0.783	0.184	0.0328	116	0.475	0	49861	0.458	0.768	2.200	0.153	0.0882	0.465	7
Jefferson County, Colorado	Jefferson, CO	Colorado\Jefferson	8059	8	59	2007	0	540	0	0	10	44	142	99	56	56	133	0.100	0.454	914	390	0.427	213	159	95	0.394	0.294	0.176	5	7	0.00926	0.0130	440	77	31	0.815	0.143	0.0574	157	0.291	43	64548	0.501	0.675	2.420	0.198	0.112	0.547	58
Jefferson County, Colorado	Jefferson, CO	Colorado\Jefferson	8059	8	59	2012	1	521	0.00192	0	10	35	120	69	107	49	131	0.0864	0.551	905	369	0.408	193	185	88	0.370	0.355	0.169	4	6	0.00768	0.0115	431	61	29	0.827	0.117	0.0557	218	0.418	27	67401	0.504	0.699	2.410	0.182	0.126	0.538	62
Kiowa County, Colorado	Kiowa, CO	Colorado\Kiowa	8061	8	61	2012	0	395	0	3	41	33	79	40	51	38	110	0.195	0.504	613	203	0.331	4	6	43	0.0101	0.0152	0.109	0	0	0	0	223	131	41	0.565	0.332	0.104	229	0.580	0	40216	0.509	0.654	2.590	0.174	0.215	0.566	2
Kit Carson County, Colorado	Kit Carson, CO	Colorado\Kit Carson	8063	8	63	2012	2	704	0.00284	10	69	60	169	110	90	64	132	0.197	0.406	1147	344	0.300	10	53	123	0.0142	0.0753	0.175	0	0	0	0	388	228	88	0.551	0.324	0.125	391	0.555	1	44059	0.439	0.493	2.430	0.182	0.160	0.526	4
Lake County, Colorado	Lake, CO	Colorado\Lake	8065	8	65	2012	0	23	0	0	0	0	3	8	0	2	10	0	0.522	35	8	0.229	2	2	2	0.0870	0.0870	0.0870	0	0	0	0	13	4	6	0.565	0.174	0.261	12	0.522	0	45504	0.465	0.641	2.510	0.210	0.0885	0.474	2
La Plata County, Colorado	La Plata, CO	Colorado\La Plata	8067	8	67	2007	9	1076	0.00836	3	35	77	345	157	132	106	221	0.107	0.427	1717	669	0.390	94	395	295	0.0874	0.367	0.274	23	5	0.0214	0.00465	840	200	67	0.781	0.186	0.0623	393	0.365	21	53720	0.491	0.705	2.300	0.164	0.105	0.539	10
La Plata County, Colorado	La Plata, CO	Colorado\La Plata	8067	8	67	2012	19	1124	0.0169	2	67	71	255	158	139	130	302	0.125	0.508	1890	724	0.383	99	399	335	0.0881	0.355	0.298	15	11	0.0133	0.00979	857	221	46	0.762	0.197	0.0409	514	0.457	23	55888	0.491	0.738	2.340	0.168	0.117	0.519	13
Larimer County, Colorado	Larimer, CO	Colorado\Larimer	8069	8	69	2007	21	1757	0.0120	5	80	186	537	296	230	144	279	0.154	0.372	2958	1193	0.403	338	730	368	0.192	0.415	0.209	17	20	0.00968	0.0114	1395	259	108	0.794	0.147	0.0615	599	0.341	3317	52968	0.498	0.712	2.420	0.187	0.102	0.521	27
Larimer County, Colorado	Larimer, CO	Colorado\Larimer	8069	8	69	2012	20	1625	0.0123	5	64	121	363	288	324	202	258	0.117	0.482	2699	1123	0.416	259	727	343	0.159	0.447	0.211	18	28	0.0111	0.0172	1268	249	108	0.780	0.153	0.0665	755	0.465	1392	56132	0.504	0.744	2.420	0.177	0.119	0.526	33
Las Animas County, Colorado	Las Animas, CO	Colorado\Las Animas	8071	8	71	2012	0	602	0	2	11	58	110	74	69	83	195	0.118	0.576	991	334	0.337	12	94	105	0.0199	0.156	0.174	2	3	0.00332	0.00498	394	182	26	0.654	0.302	0.0432	285	0.473	5	38713	0.487	0.543	2.410	0.170	0.177	0.518	4
Logan County, Colorado	Logan, CO	Colorado\Logan	8075	8	75	2007	4	1035	0.00386	11	81	140	268	142	115	95	183	0.224	0.380	1660	502	0.302	28	83	231	0.0271	0.0802	0.223	0	2	0	0.00193	615	329	100	0.594	0.318	0.0966	473	0.457	14	40874	0.467	0.514	2.380	0.196	0.141	0.514	4
Logan County, Colorado	Logan, CO	Colorado\Logan	8075	8	75	2012	2	891	0.00224	7	64	87	201	144	130	85	173	0.177	0.435	1392	405	0.291	29	81	186	0.0325	0.0909	0.209	0	0	0	0	530	285	76	0.595	0.320	0.0853	478	0.536	5	42740	0.431	0.536	2.680	0.164	0.146	0.456	2
Mesa County, Colorado	Mesa, CO	Colorado\Mesa	8077	8	77	2007	11	1767	0.00623	15	57	164	506	286	236	181	322	0.134	0.418	2891	1106	0.383	575	679	278	0.325	0.384	0.157	250	26	0.141	0.0147	1376	307	56	0.779	0.174	0.0317	646	0.366	793	49926	0.508	0.555	2.460	0.191	0.153	0.560	22
Mesa County, Colorado	Mesa, CO	Colorado\Mesa	8077	8	77	2012	20	2264	0.00883	9	103	194	463	388	319	326	462	0.135	0.489	3761	1445	0.384	837	870	321	0.370	0.384	0.142	249	30	0.110	0.0133	1850	325	89	0.817	0.144	0.0393	1100	0.486	550	46940	0.503	0.582	2.440	0.196	0.149	0.550	19
Moffat County, Colorado	Moffat, CO	Colorado\Moffat	8081	8	81	2012	4	492	0.00813	0	20	36	117	101	53	68	97	0.114	0.443	814	302	0.371	10	133	109	0.0203	0.270	0.222	0	2	0	0.00407	395	78	19	0.803	0.159	0.0386	183	0.372	8	57023	0.489	0.499	2.530	0.229	0.105	0.571	2
Montezuma County, Colorado	Montezuma, CO	Colorado\Montezuma	8083	8	83	2007	7	1123	0.00623	8	41	107	295	185	124	147	216	0.139	0.434	1779	656	0.369	155	378	301	0.138	0.337	0.268	48	12	0.0427	0.0107	889	190	29	0.792	0.169	0.0258	424	0.378	29	41425	0.506	0.532	2.460	0.207	0.149	0.580	4
Montezuma County, Colorado	Montezuma, CO	Colorado\Montezuma	8083	8	83	2012	9	1138	0.00791	7	57	91	219	156	164	201	243	0.136	0.534	1860	728	0.391	152	410	300	0.134	0.360	0.264	40	26	0.0351	0.0228	919	181	38	0.808	0.159	0.0334	516	0.453	63	40351	0.506	0.587	2.300	0.193	0.167	0.575	6
Montrose County, Colorado	Montrose, CO	Colorado\Montrose	8085	8	85	2007	7	1045	0.00670	1	47	97	264	162	138	109	227	0.139	0.454	1692	559	0.330	143	394	244	0.137	0.377	0.233	27	27	0.0258	0.0258	768	224	57	0.735	0.214	0.0545	424	0.406	3117	45254	0.507	0.480	2.490	0.204	0.159	0.586	8
Montrose County, Colorado	Montrose, CO	Colorado\Montrose	8085	8	85	2012	9	1128	0.00798	0	44	54	254	172	166	154	284	0.0869	0.535	1806	648	0.359	157	438	272	0.139	0.388	0.241	20	22	0.0177	0.0195	845	247	36	0.749	0.219	0.0319	546	0.484	3170	45226	0.508	0.507	2.410	0.204	0.178	0.612	9
Morgan County, Colorado	Morgan, CO	Colorado\Morgan	8087	8	87	2007	2	894	0.00224	10	39	144	263	95	93	57	193	0.216	0.384	1492	496	0.332	53	133	242	0.0593	0.149	0.271	0	5	0	0.00559	608	197	90	0.680	0.220	0.101	404	0.452	1140	43540	0.497	0.419	2.670	0.246	0.137	0.562	5
Morgan County, Colorado	Morgan, CO	Colorado\Morgan	8087	8	87	2012	4	754	0.00530	2	53	83	187	105	83	79	162	0.183	0.430	1253	406	0.324	50	102	194	0.0663	0.135	0.257	0	4	0	0.00530	489	198	67	0.649	0.263	0.0889	426	0.565	307	44577	0.506	0.462	2.620	0.232	0.141	0.526	5
Otero County, Colorado	Otero, CO	Colorado\Otero	8089	8	89	2007	2	569	0.00351	0	35	90	153	87	56	57	91	0.220	0.359	916	271	0.296	57	133	126	0.100	0.234	0.221	0	14	0	0.0246	356	177	50	0.626	0.311	0.0879	268	0.471	2113	31996	0.513	0.475	2.300	0.216	0.172	0.526	4
Otero County, Colorado	Otero, CO	Colorado\Otero	8089	8	89	2012	1	541	0.00185	4	26	79	141	82	81	38	90	0.201	0.386	812	258	0.318	63	97	150	0.116	0.179	0.277	2	10	0.00370	0.0185	359	150	32	0.664	0.277	0.0591	263	0.486	2017	35026	0.510	0.511	2.380	0.201	0.184	0.481	3
Ouray County, Colorado	Ouray, CO	Colorado\Ouray	8091	8	91	2007	4	105	0.0381	0	4	6	26	26	16	10	17	0.0952	0.410	172	66	0.384	12	28	22	0.114	0.267	0.210	2	2	0.0190	0.0190	75	27	3	0.714	0.257	0.0286	50	0.476	3	55074	0.502	0.713	2.680	0.158	0.132	0.654	2
Ouray County, Colorado	Ouray, CO	Colorado\Ouray	8091	8	91	2012	1	108	0.00926	2	5	6	23	17	15	18	22	0.120	0.509	185	83	0.449	7	34	26	0.0648	0.315	0.241	2	1	0.0185	0.00926	73	32	3	0.676	0.296	0.0278	79	0.731	2	61657	0.499	0.742	2.350	0.145	0.175	0.666	3
Prowers County, Colorado	Prowers, CO	Colorado\Prowers	8099	8	99	2012	0	553	0	0	45	52	117	75	76	70	118	0.175	0.477	845	242	0.286	27	81	96	0.0488	0.146	0.174	2	3	0.00362	0.00543	343	154	56	0.620	0.278	0.101	292	0.528	1510	36580	0.506	0.515	2.430	0.227	0.146	0.540	3
Pueblo County, Colorado	Pueblo, CO	Colorado\Pueblo	8101	8	101	2007	16	881	0.0182	1	24	99	243	122	121	82	189	0.141	0.445	1454	536	0.369	128	235	185	0.145	0.267	0.210	9	12	0.0102	0.0136	630	197	57	0.715	0.224	0.0647	341	0.387	1555	40570	0.509	0.549	2.490	0.207	0.148	0.510	18
Pueblo County, Colorado	Pueblo, CO	Colorado\Pueblo	8101	8	101	2012	5	894	0.00559	3	31	82	168	105	131	102	272	0.130	0.565	1473	531	0.360	120	228	221	0.134	0.255	0.247	2	11	0.00224	0.0123	681	170	43	0.762	0.190	0.0481	468	0.523	1323	41209	0.508	0.564	2.490	0.203	0.153	0.478	19
Rio Grande County, Colorado	Rio Grande, CO	Colorado\Rio Grande	8105	8	105	2007	1	390	0.00256	2	24	44	99	59	48	38	76	0.179	0.415	644	197	0.306	26	66	103	0.0667	0.169	0.264	0	50	0	0.128	256	106	38	0.656	0.272	0.0974	237	0.608	21712	37350	0.512	0.457	3.170	0.209	0.155	0.484	7
Rio Grande County, Colorado	Rio Grande, CO	Colorado\Rio Grande	8105	8	105	2012	0	377	0	3	16	57	60	77	56	36	72	0.202	0.435	618	184	0.298	20	82	92	0.0531	0.218	0.244	0	38	0	0.101	257	103	17	0.682	0.273	0.0451	204	0.541	18648	37837	0.503	0.533	2.680	0.208	0.162	0.524	4
Routt County, Colorado	Routt, CO	Colorado\Routt	8107	8	107	2012	4	799	0.00501	0	30	87	180	124	136	130	112	0.146	0.473	1411	561	0.398	33	316	191	0.0413	0.395	0.239	3	5	0.00375	0.00626	597	150	52	0.747	0.188	0.0651	330	0.413	27	62271	0.468	0.763	2.340	0.173	0.0812	0.572	9
Saguache County, Colorado	Saguache, CO	Colorado\Saguache	8109	8	109	2007	3	242	0.0124	0	11	25	61	55	35	14	41	0.149	0.372	416	121	0.291	2	18	62	0.00826	0.0744	0.256	0	36	0	0.149	139	77	31	0.574	0.318	0.128	151	0.624	18121	30193	0.495	0.412	2.500	0.213	0.0990	0.517	1
Saguache County, Colorado	Saguache, CO	Colorado\Saguache	8109	8	109	2012	2	277	0.00722	0	8	27	58	43	61	37	43	0.126	0.509	448	152	0.339	9	30	59	0.0325	0.108	0.213	0	34	0	0.123	180	71	26	0.650	0.256	0.0939	165	0.596	16974	30197	0.489	0.472	2.250	0.192	0.146	0.513	4
San Miguel County, Colorado	San Miguel, CO	Colorado\San Miguel	8113	8	113	2007	2	123	0.0163	0	0	10	48	17	20	11	17	0.0813	0.390	210	78	0.371	12	27	19	0.0976	0.220	0.154	0	3	0	0.0244	84	30	6	0.683	0.244	0.0488	49	0.398	4	59973	0.456	0.733	2.420	0.146	0.0400	0.465	4
San Miguel County, Colorado	San Miguel, CO	Colorado\San Miguel	8113	8	113	2012	5	135	0.0370	0	5	13	17	44	20	11	25	0.133	0.415	220	89	0.405	12	42	21	0.0889	0.311	0.156	1	0	0.00741	0	100	31	4	0.741	0.230	0.0296	66	0.489	3	53477	0.457	0.776	2.200	0.171	0.0703	0.500	6
Teller County, Colorado	Teller, CO	Colorado\Teller	8119	8	119	2012	0	123	0	0	4	6	27	19	24	13	30	0.0813	0.545	208	96	0.462	20	36	30	0.163	0.293	0.244	2	3	0.0163	0.0244	93	27	3	0.756	0.220	0.0244	48	0.390	3	59558	0.491	0.658	2.530	0.163	0.130	0.607	4
Weld County, Colorado	Weld, CO	Colorado\Weld	8123	8	123	2007	15	3921	0.00383	14	237	508	1120	538	447	312	745	0.194	0.384	6499	2151	0.331	533	814	1232	0.136	0.208	0.314	9	48	0.00230	0.0122	2849	711	331	0.727	0.181	0.0844	1603	0.409	13085	52228	0.495	0.561	2.840	0.227	0.0830	0.556	25
Weld County, Colorado	Weld, CO	Colorado\Weld	8123	8	123	2012	14	3525	0.00397	7	138	334	840	550	499	468	689	0.136	0.470	5807	2056	0.354	444	806	1066	0.126	0.229	0.302	8	33	0.00227	0.00936	2566	631	328	0.728	0.179	0.0930	1754	0.498	9955	55332	0.500	0.584	2.760	0.235	0.0959	0.558	31
Yuma County, Colorado	Yuma, CO	Colorado\Yuma	8125	8	125	2007	1	970	0.00103	13	81	123	232	94	136	95	196	0.224	0.440	1608	554	0.345	27	82	143	0.0278	0.0845	0.147	0	2	0	0.00206	561	311	138	0.578	0.321	0.142	499	0.514	1926	41570	0.508	0.476	2.420	0.217	0.161	0.678	4
Yuma County, Colorado	Yuma, CO	Colorado\Yuma	8125	8	125	2012	6	834	0.00719	7	89	89	162	104	83	111	189	0.222	0.459	1399	481	0.344	30	77	119	0.0360	0.0923	0.143	0	2	0	0.00240	452	285	97	0.542	0.342	0.116	512	0.614	3925	45059	0.504	0.522	2.540	0.218	0.162	0.618	5
Fairfield County, Connecticut	Fairfield, CT	Connecticut\Fairfield	9001	9	1	2007	7	310	0.0226	4	9	24	78	44	35	39	77	0.119	0.487	519	202	0.389	117	103	61	0.377	0.332	0.197	17	32	0.0548	0.103	234	46	26	0.755	0.148	0.0839	147	0.474	376	80020	0.514	0.636	2.670	0.211	0.130	0.541	223
Fairfield County, Connecticut	Fairfield, CT	Connecticut\Fairfield	9001	9	1	2012	15	439	0.0342	8	30	40	77	53	53	55	123	0.178	0.526	718	284	0.396	199	162	58	0.453	0.369	0.132	18	69	0.0410	0.157	330	48	61	0.752	0.109	0.139	254	0.579	302	79536	0.514	0.650	2.700	0.203	0.135	0.526	214
Hartford County, Connecticut	Hartford, CT	Connecticut\Hartford	9003	9	3	2007	12	790	0.0152	0	44	92	248	99	84	73	150	0.172	0.389	1289	468	0.363	216	300	201	0.273	0.380	0.254	78	104	0.0987	0.132	518	204	80	0.656	0.258	0.101	378	0.478	5030	61056	0.518	0.572	2.500	0.193	0.143	0.488	215
Hartford County, Connecticut	Hartford, CT	Connecticut\Hartford	9003	9	3	2012	48	899	0.0534	7	47	48	266	126	127	68	210	0.113	0.451	1477	587	0.397	291	349	189	0.324	0.388	0.210	64	143	0.0712	0.159	654	171	74	0.727	0.190	0.0823	446	0.496	4353	63374	0.517	0.598	2.480	0.186	0.145	0.471	220
Litchfield County, Connecticut	Litchfield, CT	Connecticut\Litchfield	9005	9	5	2007	21	979	0.0215	6	27	89	272	143	139	112	191	0.125	0.451	1490	546	0.366	224	374	256	0.229	0.382	0.261	54	47	0.0552	0.0480	653	251	83	0.667	0.256	0.0848	445	0.455	962	68142	0.511	0.589	2.520	0.178	0.144	0.562	43
Litchfield County, Connecticut	Litchfield, CT	Connecticut\Litchfield	9005	9	5	2012	35	1207	0.0290	14	26	76	270	248	171	158	244	0.0961	0.475	1897	718	0.378	323	496	256	0.268	0.411	0.212	54	81	0.0447	0.0671	897	220	90	0.743	0.182	0.0746	501	0.415	894	67746	0.509	0.603	2.440	0.172	0.160	0.557	42
Middlesex County, Connecticut	Middlesex, CT	Connecticut\Middlesex	9007	9	7	2007	6	393	0.0153	3	13	50	133	47	57	34	56	0.168	0.374	639	291	0.455	126	187	66	0.321	0.476	0.168	12	28	0.0305	0.0712	293	82	19	0.746	0.209	0.0483	163	0.415	409	72155	0.514	0.629	2.400	0.181	0.138	0.549	28
Middlesex County, Connecticut	Middlesex, CT	Connecticut\Middlesex	9007	9	7	2012	13	518	0.0251	2	8	20	133	110	105	73	67	0.0579	0.473	872	371	0.425	153	252	93	0.295	0.486	0.180	10	40	0.0193	0.0772	426	61	31	0.822	0.118	0.0598	252	0.486	351	74588	0.512	0.653	2.380	0.171	0.155	0.541	36
New Haven County, Connecticut	New Haven, CT	Connecticut\New Haven	9009	9	9	2007	16	573	0.0279	3	25	74	155	68	58	71	119	0.178	0.433	953	314	0.329	188	216	132	0.328	0.377	0.230	40	64	0.0698	0.112	400	120	52	0.698	0.209	0.0908	290	0.506	1689	59640	0.519	0.564	2.530	0.192	0.138	0.481	172
New Haven County, Connecticut	New Haven, CT	Connecticut\New Haven	9009	9	9	2012	34	695	0.0489	0	23	48	229	102	84	76	133	0.102	0.422	1209	456	0.377	276	261	127	0.397	0.376	0.183	26	86	0.0374	0.124	535	111	49	0.770	0.160	0.0705	299	0.430	1625	59217	0.519	0.579	2.520	0.182	0.144	0.463	195
New London County, Connecticut	New London, CT	Connecticut\New London	9011	9	11	2007	18	793	0.0227	2	16	89	222	124	115	90	135	0.135	0.429	1291	473	0.366	143	324	238	0.180	0.409	0.300	40	43	0.0504	0.0542	594	149	40	0.749	0.188	0.0504	354	0.446	417	60907	0.505	0.569	2.440	0.190	0.132	0.526	48
New London County, Connecticut	New London, CT	Connecticut\New London	9011	9	11	2012	39	949	0.0411	6	24	87	197	155	163	133	184	0.123	0.506	1609	669	0.416	204	403	256	0.215	0.425	0.270	42	48	0.0443	0.0506	786	111	52	0.828	0.117	0.0548	461	0.486	432	65573	0.501	0.586	2.440	0.176	0.142	0.509	46
Tolland County, Connecticut	Tolland, CT	Connecticut\Tolland	9013	9	13	2007	11	484	0.0227	0	18	53	120	78	57	58	100	0.147	0.444	787	290	0.368	113	191	134	0.233	0.395	0.277	49	30	0.101	0.0620	358	110	31	0.740	0.227	0.0640	221	0.457	1080	74700	0.499	0.658	2.540	0.166	0.105	0.516	20
Tolland County, Connecticut	Tolland, CT	Connecticut\Tolland	9013	9	13	2012	7	578	0.0121	12	26	32	140	115	91	49	113	0.121	0.438	930	344	0.370	156	217	145	0.270	0.375	0.251	36	51	0.0623	0.0882	437	116	25	0.756	0.201	0.0433	198	0.343	988	75048	0.495	0.670	2.530	0.164	0.119	0.499	19
Windham County, Connecticut	Windham, CT	Connecticut\Windham	9015	9	15	2007	11	594	0.0185	6	9	66	181	103	75	70	84	0.136	0.386	945	344	0.364	105	199	199	0.177	0.335	0.335	43	37	0.0724	0.0623	440	135	19	0.741	0.227	0.0320	275	0.463	550	57339	0.507	0.483	2.630	0.185	0.118	0.482	19
Windham County, Connecticut	Windham, CT	Connecticut\Windham	9015	9	15	2012	27	692	0.0390	6	42	80	158	102	98	73	133	0.185	0.439	1168	435	0.372	166	263	193	0.240	0.380	0.279	20	56	0.0289	0.0809	524	142	26	0.757	0.205	0.0376	355	0.513	349	54221	0.504	0.498	2.580	0.180	0.129	0.483	22
Kent County, Delaware	Kent, DE	Delaware\Kent	10001	10	1	2007	6	825	0.00727	24	58	99	260	102	107	82	93	0.219	0.342	1267	381	0.301	209	261	180	0.253	0.316	0.218	13	32	0.0158	0.0388	542	187	54	0.657	0.227	0.0655	482	0.584	17281	47407	0.517	0.489	2.610	0.204	0.123	0.522	24
Kent County, Delaware	Kent, DE	Delaware\Kent	10001	10	1	2012	10	863	0.0116	1	37	97	212	116	94	143	163	0.156	0.463	1324	435	0.329	146	324	213	0.169	0.375	0.247	9	17	0.0104	0.0197	610	184	69	0.707	0.213	0.0800	490	0.568	16962	51695	0.519	0.516	2.730	0.207	0.135	0.486	23
New Castle County, Delaware	New Castle, DE	Delaware\New Castle	10003	10	3	2007	4	347	0.0115	2	6	47	92	57	37	42	64	0.159	0.412	538	169	0.314	76	142	73	0.219	0.409	0.210	1	24	0.00288	0.0692	224	69	38	0.646	0.199	0.110	173	0.499	769	59871	0.512	0.574	2.610	0.195	0.115	0.480	82
New Castle County, Delaware	New Castle, DE	Delaware\New Castle	10003	10	3	2012	10	374	0.0267	0	16	26	79	64	72	45	72	0.112	0.505	613	214	0.349	73	169	63	0.195	0.452	0.168	2	8	0.00535	0.0214	267	75	32	0.714	0.201	0.0856	216	0.578	767	62086	0.516	0.599	2.610	0.190	0.123	0.470	89
Sussex County, Delaware	Sussex, DE	Delaware\Sussex	10005	10	5	2007	9	1374	0.00655	5	37	209	366	225	181	177	174	0.183	0.387	2123	610	0.287	366	399	315	0.266	0.290	0.229	5	61	0.00364	0.0444	895	374	84	0.651	0.272	0.0611	849	0.618	22038	50132	0.509	0.465	2.480	0.170	0.194	0.533	45
Sussex County, Delaware	Sussex, DE	Delaware\Sussex	10005	10	5	2012	2	1214	0.00165	4	52	110	284	158	209	147	250	0.137	0.499	1918	583	0.304	233	440	267	0.192	0.362	0.220	8	36	0.00659	0.0297	789	330	95	0.650	0.272	0.0783	859	0.708	22954	48684	0.512	0.482	2.570	0.169	0.208	0.507	49
Alachua County, Florida	Alachua, FL	Florida\Alachua	12001	12	1	2007	11	1532	0.00718	1	39	134	354	258	257	191	298	0.114	0.487	2350	884	0.376	247	851	250	0.161	0.555	0.163	139	53	0.0907	0.0346	1274	226	58	0.832	0.148	0.0379	613	0.400	3858	38075	0.512	0.712	2.320	0.160	0.102	0.370	45
Alachua County, Florida	Alachua, FL	Florida\Alachua	12001	12	1	2012	14	1662	0.00842	4	54	87	347	225	232	293	420	0.0872	0.569	2541	978	0.385	237	922	322	0.143	0.555	0.194	256	45	0.154	0.0271	1342	263	57	0.807	0.158	0.0343	703	0.423	2924	41297	0.516	0.731	2.400	0.147	0.108	0.375	41
Baker County, Florida	Baker, FL	Florida\Baker	12003	12	3	2007	0	344	0	0	17	27	110	38	25	86	41	0.128	0.442	547	207	0.378	113	155	51	0.328	0.451	0.148	18	28	0.0523	0.0814	322	22	5	0.936	0.0640	0.0145	125	0.363	155	45783	0.473	0.283	2.930	0.212	0.0960	0.513	4
Baker County, Florida	Baker, FL	Florida\Baker	12003	12	3	2012	0	381	0	0	10	31	86	69	60	34	91	0.108	0.486	596	211	0.354	111	174	68	0.291	0.457	0.178	26	36	0.0682	0.0945	350	29	2	0.919	0.0761	0.00525	136	0.357	233	45721	0.478	0.297	2.940	0.217	0.109	0.514	4
Bay County, Florida	Bay, FL	Florida\Bay	12005	12	5	2007	0	133	0	0	4	9	33	18	26	23	20	0.0977	0.519	214	70	0.327	32	60	28	0.241	0.451	0.211	9	6	0.0677	0.0451	119	6	12	0.895	0.0451	0.0902	51	0.383	19	47495	0.504	0.532	2.320	0.194	0.140	0.529	30
Bay County, Florida	Bay, FL	Florida\Bay	12005	12	5	2012	0	115	0	4	2	6	35	11	13	28	16	0.104	0.496	168	60	0.357	24	58	18	0.209	0.504	0.157	7	1	0.0609	0.00870	105	8	2	0.913	0.0696	0.0174	49	0.426	4	45259	0.505	0.553	2.390	0.181	0.145	0.509	25
Bradford County, Florida	Bradford, FL	Florida\Bradford	12007	12	7	2007	2	479	0.00418	0	23	58	111	64	77	61	85	0.169	0.466	709	263	0.371	76	270	114	0.159	0.564	0.238	39	26	0.0814	0.0543	402	65	4	0.839	0.136	0.00835	167	0.349	193	40542	0.433	0.362	2.940	0.170	0.128	0.430	5
Bradford County, Florida	Bradford, FL	Florida\Bradford	12007	12	7	2012	0	470	0	0	16	31	111	84	78	55	95	0.100	0.485	718	253	0.352	65	256	110	0.138	0.545	0.234	63	13	0.134	0.0277	402	61	7	0.855	0.130	0.0149	216	0.460	76	38680	0.439	0.364	2.670	0.166	0.144	0.425	3
Broward County, Florida	Broward, FL	Florida\Broward	12011	12	11	2007	0	547	0	0	14	77	183	79	73	41	80	0.166	0.355	881	338	0.384	403	102	36	0.737	0.186	0.0658	55	18	0.101	0.0329	444	49	47	0.812	0.0896	0.0859	275	0.503	768	52504	0.514	0.567	2.590	0.204	0.140	0.462	359
Calhoun County, Florida	Calhoun, FL	Florida\Calhoun	12013	12	13	2012	0	218	0	0	3	29	50	35	23	15	63	0.147	0.463	346	106	0.306	12	101	57	0.0550	0.463	0.261	16	7	0.0734	0.0321	190	25	3	0.872	0.115	0.0138	68	0.312	222	33418	0.456	0.338	2.600	0.178	0.154	0.452	3
Charlotte County, Florida	Charlotte, FL	Florida\Charlotte	12015	12	15	2007	1	242	0.00413	0	4	48	64	32	28	25	41	0.215	0.388	393	142	0.361	38	102	54	0.157	0.421	0.223	48	9	0.198	0.0372	192	42	18	0.793	0.174	0.0744	119	0.492	3068	46328	0.521	0.511	2.110	0.124	0.337	0.615	23
Charlotte County, Florida	Charlotte, FL	Florida\Charlotte	12015	12	15	2012	3	284	0.0106	3	5	38	66	25	31	42	74	0.162	0.518	454	142	0.313	58	116	50	0.204	0.408	0.176	49	8	0.173	0.0282	208	63	13	0.732	0.222	0.0458	145	0.511	3442	44454	0.514	0.533	2.210	0.115	0.341	0.581	19
Citrus County, Florida	Citrus, FL	Florida\Citrus	12017	12	17	2007	0	411	0	0	8	63	113	29	63	54	81	0.173	0.482	713	296	0.415	75	214	86	0.182	0.521	0.209	24	1	0.0584	0.00243	323	78	8	0.786	0.190	0.0195	193	0.470	25	36979	0.520	0.443	2.290	0.131	0.306	0.584	19
Clay County, Florida	Clay, FL	Florida\Clay	12019	12	19	2007	2	374	0.00535	4	10	53	101	59	33	36	78	0.179	0.393	615	251	0.408	88	206	62	0.235	0.551	0.166	9	4	0.0241	0.0107	340	29	5	0.909	0.0775	0.0134	156	0.417	15	58696	0.506	0.568	2.720	0.204	0.102	0.575	29
Clay County, Florida	Clay, FL	Florida\Clay	12019	12	19	2012	0	403	0	3	7	53	117	63	49	27	84	0.156	0.397	627	231	0.368	88	218	74	0.218	0.541	0.184	15	2	0.0372	0.00496	360	35	8	0.893	0.0868	0.0199	180	0.447	26	56359	0.510	0.584	2.800	0.212	0.117	0.556	26
Collier County, Florida	Collier, FL	Florida\Collier	12021	12	21	2007	0	322	0	0	12	52	111	48	27	27	45	0.199	0.307	502	180	0.359	124	103	41	0.385	0.320	0.127	47	29	0.146	0.0901	270	30	26	0.839	0.0932	0.0807	171	0.531	12982	58519	0.495	0.545	2.630	0.175	0.237	0.570	63
Collier County, Florida	Collier, FL	Florida\Collier	12021	12	21	2012	0	319	0	0	5	66	66	43	51	33	55	0.223	0.436	493	159	0.323	136	100	31	0.426	0.313	0.0972	43	18	0.135	0.0564	250	51	18	0.784	0.160	0.0564	140	0.439	13881	54475	0.507	0.561	2.640	0.160	0.264	0.547	62
Columbia County, Florida	Columbia, FL	Florida\Columbia	12023	12	23	2007	6	982	0.00611	0	51	85	229	152	145	166	154	0.138	0.474	1517	578	0.381	100	601	181	0.102	0.612	0.184	49	28	0.0499	0.0285	863	104	22	0.879	0.106	0.0224	412	0.420	522	40422	0.492	0.423	2.840	0.198	0.140	0.432	5
Columbia County, Florida	Columbia, FL	Florida\Columbia	12023	12	23	2012	6	945	0.00635	0	33	65	180	126	174	133	234	0.104	0.572	1495	565	0.378	62	556	184	0.0656	0.588	0.195	61	18	0.0646	0.0190	804	122	19	0.851	0.129	0.0201	439	0.465	541	37091	0.482	0.451	2.680	0.187	0.154	0.446	7
DeSoto County, Florida	DeSoto, FL	Florida\DeSoto	12027	12	27	2007	3	1035	0.00290	4	66	129	264	114	117	100	241	0.192	0.443	1625	504	0.310	200	538	165	0.193	0.520	0.159	397	5	0.384	0.00483	898	125	28	0.868	0.121	0.0271	406	0.392	1567	35988	0.422	0.266	2.980	0.184	0.175	0.450	10
DeSoto County, Florida	DeSoto, FL	Florida\DeSoto	12027	12	27	2012	5	836	0.00598	0	20	68	188	125	105	89	241	0.105	0.520	1316	460	0.350	119	408	170	0.142	0.488	0.203	191	4	0.228	0.00478	664	141	31	0.794	0.169	0.0371	405	0.484	1205	33602	0.434	0.299	2.920	0.184	0.179	0.442	4
Duval County, Florida	Duval, FL	Florida\Duval	12031	12	31	2012	7	352	0.0199	0	14	16	57	52	40	36	137	0.0852	0.605	493	160	0.325	119	150	55	0.338	0.426	0.156	49	7	0.139	0.0199	302	35	15	0.858	0.0994	0.0426	211	0.599	18	43835	0.515	0.575	2.570	0.197	0.111	0.444	180
Escambia County, Florida	Escambia, FL	Florida\Escambia	12033	12	33	2007	2	725	0.00276	0	24	95	177	72	86	87	184	0.164	0.492	1052	339	0.322	142	322	171	0.196	0.444	0.236	60	12	0.0828	0.0166	579	128	14	0.799	0.177	0.0193	277	0.382	122	41772	0.505	0.550	2.410	0.195	0.146	0.469	60
Escambia County, Florida	Escambia, FL	Florida\Escambia	12033	12	33	2012	1	729	0.00137	6	6	73	150	96	100	106	192	0.117	0.546	1071	352	0.329	109	388	154	0.150	0.532	0.211	102	13	0.140	0.0178	617	91	21	0.846	0.125	0.0288	315	0.432	386	44539	0.506	0.571	2.480	0.178	0.144	0.440	43
Flagler County, Florida	Flagler, FL	Florida\Flagler	12035	12	35	2007	0	82	0	0	0	14	11	16	14	7	20	0.171	0.500	122	25	0.205	10	29	15	0.122	0.354	0.183	3	10	0.0366	0.122	57	22	4	0.695	0.268	0.0488	44	0.537	6087	45639	0.514	0.557	2.310	0.142	0.251	0.629	12
Flagler County, Florida	Flagler, FL	Florida\Flagler	12035	12	35	2012	0	118	0	0	0	2	27	21	27	13	28	0.0169	0.576	172	50	0.291	17	38	28	0.144	0.322	0.237	5	6	0.0424	0.0508	81	25	12	0.686	0.212	0.102	64	0.542	2528	44460	0.519	0.559	2.660	0.162	0.245	0.553	15
Gadsden County, Florida	Gadsden, FL	Florida\Gadsden	12039	12	39	2007	5	385	0.0130	0	4	20	86	69	78	36	92	0.0623	0.535	575	197	0.343	34	166	106	0.0883	0.431	0.275	37	17	0.0961	0.0442	301	67	8	0.782	0.174	0.0208	161	0.418	1551	35322	0.527	0.359	2.700	0.214	0.122	0.394	8
Gadsden County, Florida	Gadsden, FL	Florida\Gadsden	12039	12	39	2012	3	402	0.00746	0	3	20	112	45	54	59	109	0.0572	0.552	634	215	0.339	48	179	99	0.119	0.445	0.246	51	11	0.127	0.0274	335	49	18	0.833	0.122	0.0448	159	0.396	871	35854	0.512	0.390	2.640	0.200	0.136	0.395	8
Gilchrist County, Florida	Gilchrist, FL	Florida\Gilchrist	12041	12	41	2007	3	569	0.00527	0	18	66	133	67	77	94	114	0.148	0.501	912	352	0.386	60	311	109	0.105	0.547	0.192	16	23	0.0281	0.0404	436	120	9	0.766	0.211	0.0158	246	0.432	2992	39383	0.476	0.333	2.940	0.182	0.143	0.512	4
Gilchrist County, Florida	Gilchrist, FL	Florida\Gilchrist	12041	12	41	2012	5	581	0.00861	0	27	36	142	89	96	59	132	0.108	0.494	884	348	0.394	76	309	111	0.131	0.532	0.191	35	14	0.0602	0.0241	482	85	14	0.830	0.146	0.0241	260	0.448	2685	38016	0.478	0.376	2.620	0.174	0.169	0.520	3
Hamilton County, Florida	Hamilton, FL	Florida\Hamilton	12047	12	47	2007	0	322	0	0	12	55	76	38	51	22	68	0.208	0.438	476	151	0.317	11	117	101	0.0342	0.363	0.314	4	4	0.0124	0.0124	262	55	19	0.814	0.171	0.0590	115	0.357	3145	30971	0.410	0.293	2.710	0.184	0.111	0.414	5
Hamilton County, Florida	Hamilton, FL	Florida\Hamilton	12047	12	47	2012	0	292	0	0	1	18	51	35	64	62	61	0.0651	0.640	447	133	0.298	14	91	101	0.0479	0.312	0.346	10	9	0.0342	0.0308	228	55	9	0.781	0.188	0.0308	188	0.644	2971	32232	0.411	0.315	2.580	0.161	0.132	0.372	2
Hardee County, Florida	Hardee, FL	Florida\Hardee	12049	12	49	2007	1	1081	0.000925	0	35	92	233	155	143	133	290	0.117	0.524	1584	507	0.320	167	439	266	0.154	0.406	0.246	466	20	0.431	0.0185	883	171	32	0.817	0.158	0.0296	431	0.399	3330	36590	0.444	0.246	3.070	0.233	0.135	0.503	7
Hardee County, Florida	Hardee, FL	Florida\Hardee	12049	12	49	2012	0	982	0	0	39	84	206	111	153	124	265	0.125	0.552	1500	454	0.303	170	393	239	0.173	0.400	0.243	295	12	0.300	0.0122	784	169	29	0.798	0.172	0.0295	493	0.502	1095	34012	0.464	0.277	3.370	0.232	0.129	0.468	9
Hendry County, Florida	Hendry, FL	Florida\Hendry	12051	12	51	2007	1	430	0.00233	0	18	44	91	52	72	46	107	0.144	0.523	677	178	0.263	93	143	61	0.216	0.333	0.142	161	17	0.374	0.0395	371	41	24	0.863	0.0953	0.0558	213	0.495	9852	38270	0.437	0.250	3.230	0.246	0.102	0.490	10
Hendry County, Florida	Hendry, FL	Florida\Hendry	12051	12	51	2012	0	406	0	0	25	32	54	56	72	50	117	0.140	0.589	628	169	0.269	76	126	71	0.187	0.310	0.175	99	19	0.244	0.0468	315	49	42	0.776	0.121	0.103	208	0.512	11234	36515	0.458	0.303	3.240	0.229	0.115	0.436	11
Hernando County, Florida	Hernando, FL	Florida\Hernando	12053	12	53	2007	5	768	0.00651	0	17	95	180	136	93	79	168	0.146	0.443	1299	570	0.439	117	497	110	0.152	0.647	0.143	56	9	0.0729	0.0117	631	118	18	0.822	0.154	0.0234	344	0.448	131	43208	0.522	0.458	2.430	0.152	0.267	0.578	22
Hernando County, Florida	Hernando, FL	Florida\Hernando	12053	12	53	2012	6	799	0.00751	0	9	58	186	108	130	109	199	0.0839	0.548	1250	515	0.412	128	479	128	0.160	0.599	0.160	73	6	0.0914	0.00751	677	107	15	0.847	0.134	0.0188	409	0.512	54	37093	0.522	0.473	2.420	0.161	0.258	0.548	23
Highlands County, Florida	Highlands, FL	Florida\Highlands	12055	12	55	2007	3	832	0.00361	0	38	95	205	123	117	96	158	0.160	0.446	1335	402	0.301	171	327	154	0.206	0.393	0.185	306	9	0.368	0.0108	686	103	39	0.825	0.124	0.0469	406	0.488	1618	34098	0.509	0.396	2.380	0.156	0.311	0.563	22
Hillsborough County, Florida	Hillsborough, FL	Florida\Hillsborough	12057	12	57	2007	9	2843	0.00317	10	74	352	713	356	402	299	637	0.153	0.471	4410	1655	0.375	1158	1220	299	0.407	0.429	0.105	633	67	0.223	0.0236	2235	486	145	0.786	0.171	0.0510	1283	0.451	12909	50485	0.507	0.562	2.520	0.212	0.115	0.483	263
Hillsborough County, Florida	Hillsborough, FL	Florida\Hillsborough	12057	12	57	2012	24	2466	0.00973	6	106	204	580	300	358	309	603	0.128	0.515	3841	1325	0.345	936	1043	337	0.380	0.423	0.137	444	78	0.180	0.0316	1900	442	124	0.770	0.179	0.0503	1275	0.517	14686	46534	0.512	0.577	2.610	0.198	0.118	0.457	290
Holmes County, Florida	Holmes, FL	Florida\Holmes	12059	12	59	2007	0	1037	0	1	47	98	194	114	148	165	270	0.141	0.562	1504	462	0.307	13	286	500	0.0125	0.276	0.482	36	12	0.0347	0.0116	883	131	7	0.851	0.126	0.00675	360	0.347	114	33321	0.467	0.285	2.540	0.178	0.159	0.481	3
Holmes County, Florida	Holmes, FL	Florida\Holmes	12059	12	59	2012	5	801	0.00624	8	42	93	192	74	112	80	200	0.179	0.489	1243	403	0.324	25	309	304	0.0312	0.386	0.380	27	14	0.0337	0.0175	658	118	25	0.821	0.147	0.0312	421	0.526	127	36272	0.468	0.375	2.690	0.173	0.172	0.494	2
Indian River County, Florida	Indian River, FL	Florida\Indian River	12061	12	61	2007	1	415	0.00241	0	13	47	128	52	63	33	79	0.145	0.422	646	169	0.262	81	204	51	0.195	0.492	0.123	166	10	0.400	0.0241	347	43	35	0.836	0.104	0.0843	208	0.501	369	47563	0.513	0.549	2.190	0.153	0.271	0.578	24
Jackson County, Florida	Jackson, FL	Florida\Jackson	12063	12	63	2007	3	1321	0.00227	0	42	117	238	219	225	117	363	0.120	0.534	1822	542	0.297	47	433	478	0.0356	0.328	0.362	43	54	0.0326	0.0409	1026	252	46	0.777	0.191	0.0348	567	0.429	3883	35897	0.469	0.415	2.240	0.171	0.149	0.439	10
Jackson County, Florida	Jackson, FL	Florida\Jackson	12063	12	63	2012	11	1160	0.00948	4	37	82	227	173	193	190	254	0.106	0.549	1630	477	0.293	53	399	393	0.0457	0.344	0.339	67	51	0.0578	0.0440	835	277	48	0.720	0.239	0.0414	488	0.421	3722	34978	0.452	0.434	2.540	0.162	0.157	0.431	6
Jefferson County, Florida	Jefferson, FL	Florida\Jefferson	12065	12	65	2007	9	642	0.0140	0	30	46	153	100	112	54	147	0.118	0.488	958	345	0.360	74	248	157	0.115	0.386	0.245	130	15	0.202	0.0234	575	48	22	0.896	0.0748	0.0343	222	0.346	218	40217	0.459	0.422	2.800	0.162	0.139	0.443	4
Jefferson County, Florida	Jefferson, FL	Florida\Jefferson	12065	12	65	2012	4	617	0.00648	6	17	49	98	110	130	79	128	0.117	0.546	967	340	0.352	81	265	176	0.131	0.429	0.285	131	39	0.212	0.0632	540	68	9	0.875	0.110	0.0146	228	0.370	213	38244	0.477	0.435	2.380	0.156	0.165	0.459	3
Lafayette County, Florida	Lafayette, FL	Florida\Lafayette	12067	12	67	2007	0	236	0	0	10	33	58	29	25	27	54	0.182	0.449	380	116	0.305	18	71	84	0.0763	0.301	0.356	6	4	0.0254	0.0169	177	57	2	0.750	0.242	0.00847	131	0.555	521	36855	0.382	0.302	3.870	0.171	0.115	0.393	2
Lafayette County, Florida	Lafayette, FL	Florida\Lafayette	12067	12	67	2012	0	221	0	0	2	22	52	25	34	32	54	0.109	0.543	359	122	0.340	7	59	85	0.0317	0.267	0.385	7	4	0.0317	0.0181	172	45	4	0.778	0.204	0.0181	132	0.597	697	34054	0.382	0.399	2.810	0.168	0.122	0.440	1
Lake County, Florida	Lake, FL	Florida\Lake	12069	12	69	2007	10	1814	0.00551	4	47	213	507	283	207	214	339	0.146	0.419	2792	1005	0.360	600	840	248	0.331	0.463	0.137	499	17	0.275	0.00937	1634	138	66	0.901	0.0761	0.0364	731	0.403	274	46557	0.514	0.490	2.520	0.164	0.267	0.588	51
Lake County, Florida	Lake, FL	Florida\Lake	12069	12	69	2012	8	1784	0.00448	0	37	135	454	296	228	176	458	0.0964	0.483	2784	1022	0.367	463	905	266	0.260	0.507	0.149	353	17	0.198	0.00953	1575	163	46	0.883	0.0914	0.0258	784	0.439	3485	41579	0.515	0.516	2.510	0.171	0.242	0.566	45
Lee County, Florida	Lee, FL	Florida\Lee	12071	12	71	2007	0	944	0	3	29	123	261	122	162	95	149	0.164	0.430	1458	550	0.377	392	424	58	0.415	0.449	0.0614	122	11	0.129	0.0117	790	128	43	0.837	0.136	0.0456	356	0.377	3298	50750	0.507	0.534	2.320	0.169	0.227	0.584	115
Lee County, Florida	Lee, FL	Florida\Lee	12071	12	71	2012	2	844	0.00237	1	39	81	170	137	107	108	201	0.143	0.493	1327	487	0.367	307	364	96	0.364	0.431	0.114	122	11	0.145	0.0130	650	137	57	0.770	0.162	0.0675	406	0.481	4952	46396	0.509	0.537	2.540	0.162	0.234	0.526	114
Leon County, Florida	Leon, FL	Florida\Leon	12073	12	73	2007	1	324	0.00309	0	2	22	98	39	54	50	59	0.0741	0.503	512	183	0.357	56	160	67	0.173	0.494	0.207	23	7	0.0710	0.0216	272	34	23	0.840	0.105	0.0710	113	0.349	36	48739	0.521	0.716	2.290	0.179	0.0870	0.388	43
Leon County, Florida	Leon, FL	Florida\Leon	12073	12	73	2012	6	284	0.0211	1	2	13	56	56	48	33	75	0.0563	0.549	436	166	0.381	28	152	77	0.0986	0.535	0.271	27	8	0.0951	0.0282	257	18	9	0.905	0.0634	0.0317	109	0.384	46	46014	0.524	0.739	2.390	0.163	0.0943	0.382	42
Levy County, Florida	Levy, FL	Florida\Levy	12075	12	75	2007	1	1018	0.000982	0	55	127	236	129	177	119	175	0.179	0.463	1619	615	0.380	181	533	167	0.178	0.524	0.164	19	19	0.0187	0.0187	768	166	102	0.754	0.163	0.100	481	0.472	2734	34499	0.516	0.390	2.610	0.182	0.175	0.533	8
Levy County, Florida	Levy, FL	Florida\Levy	12075	12	75	2012	5	1053	0.00475	0	36	127	234	107	160	179	210	0.155	0.521	1573	567	0.360	163	518	247	0.155	0.492	0.235	34	16	0.0323	0.0152	809	161	83	0.768	0.153	0.0788	525	0.499	1312	32815	0.508	0.417	2.520	0.172	0.194	0.502	8
Madison County, Florida	Madison, FL	Florida\Madison	12079	12	79	2007	1	678	0.00147	0	15	56	158	82	106	89	172	0.105	0.541	1005	317	0.315	27	203	238	0.0398	0.299	0.351	28	25	0.0413	0.0369	564	95	6	0.832	0.140	0.00885	285	0.420	333	39394	0.477	0.335	2.550	0.188	0.151	0.467	3
Madison County, Florida	Madison, FL	Florida\Madison	12079	12	79	2012	4	669	0.00598	5	13	41	149	69	93	116	183	0.0882	0.586	1018	342	0.336	18	224	253	0.0269	0.335	0.378	45	11	0.0673	0.0164	552	103	14	0.825	0.154	0.0209	258	0.386	206	31469	0.478	0.378	2.490	0.176	0.158	0.447	3
Manatee County, Florida	Manatee, FL	Florida\Manatee	12081	12	81	2007	1	794	0.00126	9	29	106	233	92	76	75	174	0.181	0.409	1262	461	0.365	211	298	151	0.266	0.375	0.190	115	26	0.145	0.0327	613	136	58	0.772	0.171	0.0730	348	0.438	32635	48940	0.513	0.533	2.340	0.177	0.225	0.547	63
Manatee County, Florida	Manatee, FL	Florida\Manatee	12081	12	81	2012	18	689	0.0261	9	23	56	156	132	95	65	153	0.128	0.454	1115	374	0.335	152	279	130	0.221	0.405	0.189	71	30	0.103	0.0435	493	160	36	0.716	0.232	0.0522	299	0.434	34672	46999	0.516	0.545	2.440	0.170	0.233	0.527	55
Marion County, Florida	Marion, FL	Florida\Marion	12083	12	83	2007	12	3496	0.00343	7	127	355	867	525	528	440	647	0.140	0.462	5543	2475	0.447	883	1979	465	0.253	0.566	0.133	146	58	0.0418	0.0166	3090	321	114	0.884	0.0918	0.0326	1768	0.506	1088	39354	0.515	0.455	2.370	0.167	0.236	0.561	51
Marion County, Florida	Marion, FL	Florida\Marion	12083	12	83	2012	11	3870	0.00284	2	92	349	759	536	593	586	953	0.114	0.551	6201	2748	0.443	743	2225	630	0.192	0.575	0.163	174	63	0.0450	0.0163	3354	423	93	0.867	0.109	0.0240	1916	0.495	1670	37287	0.520	0.473	2.410	0.159	0.258	0.540	52
Martin County, Florida	Martin, FL	Florida\Martin	12085	12	85	2012	3	587	0.00511	4	30	58	167	74	107	73	74	0.157	0.433	943	325	0.345	255	181	65	0.434	0.308	0.111	27	30	0.0460	0.0511	456	101	30	0.777	0.172	0.0511	321	0.547	973	47120	0.505	0.610	2.400	0.142	0.273	0.521	30
Miami-Dade County, Florida	Miami-Dade, FL	Florida\Miami-Dade	12086	12	86	2007	37	2498	0.0148	17	72	334	662	319	391	282	421	0.169	0.438	3757	1226	0.326	1777	552	96	0.711	0.221	0.0384	1287	111	0.515	0.0444	2112	217	134	0.845	0.0869	0.0536	1260	0.504	33451	43495	0.516	0.487	2.890	0.205	0.137	0.445	597
Miami-Dade County, Florida	Miami-Dade, FL	Florida\Miami-Dade	12086	12	86	2012	28	2954	0.00948	11	58	277	692	422	389	353	752	0.117	0.506	4587	1512	0.330	2045	697	119	0.692	0.236	0.0403	1620	82	0.548	0.0278	2546	197	211	0.862	0.0667	0.0714	1670	0.565	29703	41311	0.516	0.503	2.980	0.179	0.141	0.425	630
Nassau County, Florida	Nassau, FL	Florida\Nassau	12089	12	89	2007	0	449	0	0	15	76	93	82	61	48	74	0.203	0.408	691	255	0.369	93	249	75	0.207	0.555	0.167	34	6	0.0757	0.0134	425	20	4	0.947	0.0445	0.00891	172	0.383	19	56500	0.506	0.465	2.570	0.185	0.142	0.574	11
Nassau County, Florida	Nassau, FL	Florida\Nassau	12089	12	89	2012	0	444	0	0	17	46	129	60	62	39	91	0.142	0.432	697	266	0.382	81	248	80	0.182	0.559	0.180	48	23	0.108	0.0518	406	26	12	0.914	0.0586	0.0270	200	0.450	51	55367	0.507	0.520	2.640	0.179	0.162	0.566	11
Okaloosa County, Florida	Okaloosa, FL	Florida\Okaloosa	12091	12	91	2007	6	567	0.0106	0	22	40	108	94	113	57	133	0.109	0.534	834	278	0.333	35	235	214	0.0617	0.414	0.377	29	8	0.0511	0.0141	506	51	13	0.892	0.0899	0.0229	206	0.363	127	54633	0.495	0.610	2.370	0.203	0.130	0.565	33
Okaloosa County, Florida	Okaloosa, FL	Florida\Okaloosa	12091	12	91	2012	0	477	0	2	17	37	80	72	86	70	113	0.117	0.564	709	254	0.358	27	221	156	0.0566	0.463	0.327	31	20	0.0650	0.0419	396	65	16	0.830	0.136	0.0335	181	0.379	78	52381	0.498	0.618	2.470	0.183	0.140	0.524	26
Okeechobee County, Florida	Okeechobee, FL	Florida\Okeechobee	12093	12	93	2012	6	678	0.00885	0	44	59	153	79	122	71	150	0.152	0.506	1172	396	0.338	72	253	130	0.106	0.373	0.192	11	7	0.0162	0.0103	481	138	59	0.709	0.204	0.0870	384	0.566	3704	34742	0.464	0.341	2.810	0.195	0.170	0.464	9
Orange County, Florida	Orange, FL	Florida\Orange	12095	12	95	2012	8	662	0.0121	0	20	45	170	118	84	65	160	0.0982	0.467	1037	346	0.334	287	246	64	0.434	0.372	0.0967	91	11	0.137	0.0166	557	58	47	0.841	0.0876	0.0710	343	0.518	46	45565	0.506	0.599	2.740	0.194	0.0964	0.442	240
Palm Beach County, Florida	Palm Beach, FL	Florida\Palm Beach	12099	12	99	2007	4	1263	0.00317	0	32	200	385	224	149	144	129	0.184	0.334	2011	785	0.390	705	404	61	0.558	0.320	0.0483	66	50	0.0523	0.0396	1064	122	81	0.842	0.0966	0.0641	687	0.544	79792	53500	0.513	0.580	2.460	0.179	0.214	0.501	259
Palm Beach County, Florida	Palm Beach, FL	Florida\Palm Beach	12099	12	99	2012	18	1409	0.0128	0	107	102	456	212	206	121	205	0.148	0.378	2250	913	0.406	850	418	58	0.603	0.297	0.0412	98	38	0.0696	0.0270	1207	101	101	0.857	0.0717	0.0717	799	0.567	60762	51217	0.516	0.601	2.490	0.167	0.216	0.478	264
Pasco County, Florida	Pasco, FL	Florida\Pasco	12101	12	101	2007	2	1210	0.00165	0	50	175	288	155	164	104	274	0.186	0.448	1851	700	0.378	301	649	174	0.249	0.536	0.144	255	6	0.211	0.00496	988	186	43	0.817	0.154	0.0355	546	0.451	223	44233	0.516	0.480	2.510	0.170	0.216	0.543	64
Pasco County, Florida	Pasco, FL	Florida\Pasco	12101	12	101	2012	1	1065	0.000939	1	25	87	237	142	119	149	305	0.106	0.538	1658	578	0.349	222	578	158	0.208	0.543	0.148	160	7	0.150	0.00657	837	179	49	0.786	0.168	0.0460	555	0.521	111	42695	0.514	0.515	2.520	0.175	0.207	0.534	74
Polk County, Florida	Polk, FL	Florida\Polk	12105	12	105	2007	11	2768	0.00397	1	93	265	660	363	370	282	734	0.130	0.501	4060	1169	0.288	483	1349	551	0.174	0.487	0.199	1484	25	0.536	0.00903	2380	293	126	0.860	0.106	0.0455	1177	0.425	2374	44216	0.508	0.437	2.470	0.203	0.175	0.561	94
Polk County, Florida	Polk, FL	Florida\Polk	12105	12	105	2012	4	2415	0.00166	18	89	230	500	292	376	306	604	0.140	0.533	3761	1194	0.317	438	1118	434	0.181	0.463	0.180	888	27	0.368	0.0112	1950	331	134	0.807	0.137	0.0555	1095	0.453	1158	41337	0.510	0.452	2.660	0.195	0.180	0.510	93
Putnam County, Florida	Putnam, FL	Florida\Putnam	12107	12	107	2007	3	469	0.00640	7	27	42	114	64	63	48	104	0.162	0.458	730	273	0.374	121	212	74	0.258	0.452	0.158	52	12	0.111	0.0256	413	46	10	0.881	0.0981	0.0213	207	0.441	3081	33282	0.506	0.352	2.510	0.199	0.183	0.480	16
Putnam County, Florida	Putnam, FL	Florida\Putnam	12107	12	107	2012	1	430	0.00233	0	10	46	56	52	74	78	114	0.130	0.619	644	203	0.315	86	189	87	0.200	0.440	0.202	47	18	0.109	0.0419	362	62	6	0.842	0.144	0.0140	192	0.447	5188	33593	0.504	0.374	2.530	0.187	0.189	0.484	13
St. Johns County, Florida	St. Johns, FL	Florida\St. Johns	12109	12	109	2007	1	194	0.00515	2	0	21	80	29	24	13	25	0.119	0.320	302	120	0.397	42	76	39	0.216	0.392	0.201	1	27	0.00515	0.139	160	26	14	0.825	0.134	0.0722	119	0.613	14858	63728	0.509	0.662	2.570	0.169	0.146	0.563	31
St. Johns County, Florida	St. Johns, FL	Florida\St. Johns	12109	12	109	2012	4	188	0.0213	0	4	12	46	44	37	14	31	0.0851	0.436	304	119	0.391	43	83	31	0.229	0.441	0.165	6	27	0.0319	0.144	152	25	11	0.809	0.133	0.0585	89	0.473	18310	62112	0.514	0.693	2.550	0.188	0.157	0.561	32
St. Lucie County, Florida	St. Lucie, FL	Florida\St. Lucie	12111	12	111	2012	0	406	0	0	6	31	103	60	92	37	77	0.0911	0.507	675	229	0.339	58	148	87	0.143	0.365	0.214	99	4	0.244	0.00985	295	71	40	0.727	0.175	0.0985	215	0.530	21	41934	0.511	0.489	2.630	0.184	0.199	0.508	41
Santa Rosa County, Florida	Santa Rosa, FL	Florida\Santa Rosa	12113	12	113	2007	5	594	0.00842	3	28	50	161	79	81	61	131	0.136	0.460	901	301	0.334	70	235	219	0.118	0.396	0.369	33	20	0.0556	0.0337	466	117	38	0.785	0.197	0.0640	198	0.333	183	50935	0.499	0.558	2.820	0.193	0.120	0.559	16
Santa Rosa County, Florida	Santa Rosa, FL	Florida\Santa Rosa	12113	12	113	2012	5	666	0.00751	0	35	46	150	80	106	91	158	0.122	0.533	1027	349	0.340	89	308	159	0.134	0.462	0.239	55	22	0.0826	0.0330	524	128	14	0.787	0.192	0.0210	275	0.413	142	59854	0.495	0.603	2.650	0.196	0.129	0.568	15
Seminole County, Florida	Seminole, FL	Florida\Seminole	12117	12	117	2007	0	395	0	0	5	28	136	69	40	41	76	0.0835	0.397	645	271	0.420	192	154	29	0.486	0.390	0.0734	85	4	0.215	0.0101	352	34	24	0.891	0.0861	0.0608	160	0.405	86	56315	0.508	0.641	2.660	0.197	0.108	0.498	63
Seminole County, Florida	Seminole, FL	Florida\Seminole	12117	12	117	2012	1	312	0.00321	0	10	22	73	51	76	34	46	0.103	0.500	498	208	0.418	146	118	29	0.468	0.378	0.0929	40	11	0.128	0.0353	256	44	12	0.821	0.141	0.0385	154	0.494	43	54901	0.516	0.658	2.820	0.185	0.120	0.471	71
Sumter County, Florida	Sumter, FL	Florida\Sumter	12119	12	119	2007	1	837	0.00119	2	27	95	227	144	98	103	141	0.148	0.409	1312	491	0.374	137	416	165	0.164	0.497	0.197	18	12	0.0215	0.0143	646	174	28	0.772	0.208	0.0335	367	0.438	405	42828	0.459	0.416	1.990	0.131	0.235	0.616	12
Sumter County, Florida	Sumter, FL	Florida\Sumter	12119	12	119	2012	8	1367	0.00585	0	52	138	314	132	177	216	338	0.139	0.535	2090	787	0.377	265	693	256	0.194	0.507	0.187	44	17	0.0322	0.0124	1092	246	29	0.799	0.180	0.0212	474	0.347	387	47017	0.480	0.510	2.020	0.0744	0.434	0.635	12
Suwannee County, Florida	Suwannee, FL	Florida\Suwannee	12121	12	121	2007	5	1075	0.00465	2	40	106	237	155	165	144	226	0.138	0.498	1680	598	0.356	63	484	323	0.0586	0.450	0.300	51	15	0.0474	0.0140	901	153	10	0.838	0.142	0.00930	549	0.511	8009	36054	0.509	0.323	2.840	0.191	0.176	0.482	6
Suwannee County, Florida	Suwannee, FL	Florida\Suwannee	12121	12	121	2012	0	1266	0	9	46	100	265	172	170	183	321	0.122	0.532	2009	760	0.378	39	601	406	0.0308	0.475	0.321	102	22	0.0806	0.0174	1036	196	34	0.818	0.155	0.0269	686	0.542	11243	34434	0.496	0.354	2.590	0.187	0.189	0.522	5
Taylor County, Florida	Taylor, FL	Florida\Taylor	12123	12	123	2012	0	181	0	0	0	10	35	33	21	22	60	0.0552	0.569	323	108	0.334	20	61	60	0.110	0.337	0.331	5	6	0.0276	0.0331	150	26	5	0.829	0.144	0.0276	104	0.575	13	36257	0.444	0.384	2.580	0.163	0.156	0.448	3
Union County, Florida	Union, FL	Florida\Union	12125	12	125	2007	3	275	0.0109	0	13	22	74	35	34	37	60	0.127	0.476	404	144	0.356	37	121	83	0.135	0.440	0.302	12	15	0.0436	0.0545	235	38	10	0.855	0.138	0.0364	105	0.382	446	41124	0.345	0.313	3.430	0.154	0.0770	0.367	1
Volusia County, Florida	Volusia, FL	Florida\Volusia	12127	12	127	2007	2	1243	0.00161	3	40	160	325	179	162	153	221	0.163	0.431	1848	731	0.396	430	620	120	0.346	0.499	0.0965	190	14	0.153	0.0113	1073	150	41	0.863	0.121	0.0330	580	0.467	89	42268	0.511	0.526	2.400	0.163	0.208	0.494	90
Volusia County, Florida	Volusia, FL	Florida\Volusia	12127	12	127	2012	11	1363	0.00807	4	48	143	368	184	200	111	305	0.143	0.452	2040	773	0.379	445	667	168	0.326	0.489	0.123	101	14	0.0741	0.0103	1140	191	32	0.836	0.140	0.0235	751	0.551	651	40114	0.511	0.549	2.470	0.154	0.211	0.483	73
Wakulla County, Florida	Wakulla, FL	Florida\Wakulla	12129	12	129	2012	4	171	0.0234	0	2	9	44	16	25	28	47	0.0643	0.585	265	99	0.374	20	100	31	0.117	0.585	0.181	19	8	0.111	0.0468	155	14	2	0.906	0.0819	0.0117	85	0.497	52	46773	0.448	0.470	2.560	0.185	0.109	0.517	3
Walton County, Florida	Walton, FL	Florida\Walton	12131	12	131	2007	4	754	0.00530	0	15	54	174	68	113	116	214	0.0915	0.588	1097	402	0.366	32	240	303	0.0424	0.318	0.402	46	24	0.0610	0.0318	657	76	11	0.871	0.101	0.0146	265	0.351	73	45288	0.489	0.532	2.330	0.174	0.145	0.544	12
Walton County, Florida	Walton, FL	Florida\Walton	12131	12	131	2012	1	670	0.00149	2	11	44	130	90	98	116	179	0.0851	0.587	1038	346	0.333	27	261	255	0.0403	0.390	0.381	58	25	0.0866	0.0373	573	79	18	0.855	0.118	0.0269	300	0.448	93	40239	0.488	0.537	2.370	0.171	0.163	0.527	9
Washington County, Florida	Washington, FL	Florida\Washington	12133	12	133	2007	0	462	0	0	9	46	100	45	55	59	148	0.119	0.567	642	229	0.357	19	137	164	0.0411	0.297	0.355	20	10	0.0433	0.0216	392	62	3	0.848	0.134	0.00649	178	0.385	117	34535	0.478	0.349	2.620	0.181	0.146	0.486	3
Washington County, Florida	Washington, FL	Florida\Washington	12133	12	133	2012	2	406	0.00493	0	17	34	94	45	63	49	104	0.126	0.532	632	216	0.342	21	149	143	0.0517	0.367	0.352	35	10	0.0862	0.0246	341	53	12	0.840	0.131	0.0296	146	0.360	61	36560	0.455	0.385	2.630	0.173	0.154	0.439	4
Appling County, Georgia	Appling, GA	Georgia\Appling	13001	13	1	2007	1	494	0.00202	3	28	67	157	61	48	47	83	0.198	0.360	743	211	0.284	59	145	137	0.119	0.294	0.277	74	13	0.150	0.0263	357	109	18	0.723	0.221	0.0364	245	0.496	343	33275	0.499	0.324	2.610	0.216	0.118	0.566	2
Appling County, Georgia	Appling, GA	Georgia\Appling	13001	13	1	2012	5	475	0.0105	6	17	49	124	57	88	41	93	0.152	0.467	710	188	0.265	46	137	148	0.0968	0.288	0.312	109	9	0.229	0.0189	331	120	24	0.697	0.253	0.0505	205	0.432	106	35757	0.498	0.316	2.540	0.215	0.135	0.527	1
Atkinson County, Georgia	Atkinson, GA	Georgia\Atkinson	13003	13	3	2007	0	195	0	0	8	35	51	19	30	19	33	0.221	0.421	291	92	0.316	14	26	64	0.0718	0.133	0.328	22	8	0.113	0.0410	132	51	14	0.677	0.262	0.0718	94	0.482	246	30431	0.505	0.266	3.090	0.260	0.0970	0.503	5
Atkinson County, Georgia	Atkinson, GA	Georgia\Atkinson	13003	13	3	2012	6	194	0.0309	4	7	33	37	35	23	24	31	0.227	0.402	288	87	0.302	6	49	65	0.0309	0.253	0.335	23	9	0.119	0.0464	135	51	8	0.696	0.263	0.0412	136	0.701	37	28693	0.494	0.250	3.060	0.243	0.106	0.493	3
Bacon County, Georgia	Bacon, GA	Georgia\Bacon	13005	13	5	2007	4	326	0.0123	2	22	34	69	50	62	37	50	0.178	0.457	450	94	0.209	18	108	120	0.0552	0.331	0.368	96	3	0.294	0.00920	248	72	14	0.761	0.221	0.0429	135	0.414	339	31424	0.506	0.278	2.810	0.212	0.134	0.465	3
Bacon County, Georgia	Bacon, GA	Georgia\Bacon	13005	13	5	2012	1	268	0.00373	0	20	24	57	33	46	43	45	0.164	0.500	411	104	0.253	14	80	99	0.0522	0.299	0.369	99	4	0.369	0.0149	196	52	20	0.731	0.194	0.0746	129	0.481	34	32460	0.505	0.268	2.680	0.216	0.133	0.502	2
Baker County, Georgia	Baker, GA	Georgia\Baker	13007	13	7	2007	1	156	0.00641	0	14	15	34	37	14	19	23	0.186	0.359	201	44	0.219	15	29	35	0.0962	0.186	0.224	2	3	0.0128	0.0192	93	41	21	0.596	0.263	0.135	104	0.667	3	41795	0.535	0.392	3.010	0.197	0.119	0.447	1
Baker County, Georgia	Baker, GA	Georgia\Baker	13007	13	7	2012	0	150	0	0	17	7	19	25	22	15	45	0.160	0.547	213	46	0.216	3	23	49	0.0200	0.153	0.327	5	4	0.0333	0.0267	71	53	26	0.473	0.353	0.173	109	0.727	17	30042	0.515	0.327	2.370	0.193	0.154	0.403	1
Baldwin County, Georgia	Baldwin, GA	Georgia\Baldwin	13009	13	9	2007	0	170	0	0	3	13	38	28	28	28	32	0.0941	0.518	242	65	0.269	8	59	62	0.0471	0.347	0.365	16	5	0.0941	0.0294	138	31	7	0.812	0.182	0.0412	82	0.482	26	39180	0.460	0.439	2.530	0.164	0.107	0.343	11
Baldwin County, Georgia	Baldwin, GA	Georgia\Baldwin	13009	13	9	2012	4	124	0.0323	0	0	15	16	12	22	19	40	0.121	0.653	166	40	0.241	5	43	50	0.0403	0.347	0.403	5	2	0.0403	0.0161	103	18	3	0.831	0.145	0.0242	53	0.427	4	35412	0.504	0.492	2.520	0.171	0.121	0.362	8
Barrow County, Georgia	Barrow, GA	Georgia\Barrow	13013	13	13	2007	0	466	0	2	17	43	106	51	93	53	101	0.133	0.530	692	235	0.340	65	242	114	0.139	0.519	0.245	16	7	0.0343	0.0150	378	81	13	0.811	0.174	0.0279	187	0.401	15	51283	0.499	0.417	2.900	0.229	0.0830	0.541	12
Barrow County, Georgia	Barrow, GA	Georgia\Barrow	13013	13	13	2012	0	304	0	2	11	21	52	29	46	48	95	0.112	0.622	447	118	0.264	25	134	114	0.0822	0.441	0.375	7	5	0.0230	0.0164	239	56	9	0.786	0.184	0.0296	109	0.359	6	49608	0.507	0.451	2.910	0.240	0.0933	0.548	14
Bartow County, Georgia	Bartow, GA	Georgia\Bartow	13015	13	15	2007	6	501	0.0120	6	26	76	143	61	76	40	73	0.216	0.377	790	251	0.318	71	211	136	0.142	0.421	0.271	12	7	0.0240	0.0140	357	124	35	0.713	0.248	0.0699	181	0.361	30	48366	0.501	0.396	2.790	0.228	0.0940	0.584	16
Bartow County, Georgia	Bartow, GA	Georgia\Bartow	13015	13	15	2012	4	458	0.00873	0	30	35	89	88	72	60	84	0.142	0.472	689	234	0.340	68	175	131	0.148	0.382	0.286	7	12	0.0153	0.0262	297	144	17	0.648	0.314	0.0371	232	0.507	22	46693	0.506	0.410	2.860	0.222	0.106	0.560	9
Ben Hill County, Georgia	Ben Hill, GA	Georgia\Ben Hill	13017	13	17	2012	0	209	0	0	1	29	38	41	33	24	43	0.144	0.478	305	92	0.302	14	67	76	0.0670	0.321	0.364	45	3	0.215	0.0144	167	32	10	0.799	0.153	0.0478	92	0.440	173	29155	0.521	0.377	2.710	0.222	0.140	0.415	3
Berrien County, Georgia	Berrien, GA	Georgia\Berrien	13019	13	19	2007	2	417	0.00480	6	24	52	115	72	47	45	56	0.197	0.355	556	121	0.218	22	94	160	0.0528	0.225	0.384	59	11	0.141	0.0264	285	101	31	0.683	0.242	0.0743	200	0.480	2383	34460	0.508	0.353	2.400	0.210	0.132	0.531	6
Berrien County, Georgia	Berrien, GA	Georgia\Berrien	13019	13	19	2012	0	380	0	6	18	49	76	75	45	47	64	0.192	0.411	514	110	0.214	18	90	113	0.0474	0.237	0.297	54	6	0.142	0.0158	223	126	31	0.587	0.332	0.0816	244	0.642	1815	32955	0.507	0.410	2.630	0.212	0.138	0.545	5
Brantley County, Georgia	Brantley, GA	Georgia\Brantley	13025	13	25	2007	3	225	0.0133	0	16	32	49	30	41	21	36	0.213	0.436	310	89	0.287	25	80	77	0.111	0.356	0.342	28	5	0.124	0.0222	163	57	4	0.724	0.253	0.0178	89	0.396	30	38316	0.498	0.288	2.700	0.199	0.110	0.540	3
Brantley County, Georgia	Brantley, GA	Georgia\Brantley	13025	13	25	2012	0	215	0	0	5	22	48	20	36	49	35	0.126	0.558	296	79	0.267	14	92	72	0.0651	0.428	0.335	45	2	0.209	0.00930	158	52	5	0.735	0.242	0.0233	107	0.498	14	36303	0.501	0.310	2.770	0.220	0.123	0.503	4
Brooks County, Georgia	Brooks, GA	Georgia\Brooks	13027	13	27	2007	0	457	0	6	12	45	128	64	62	64	76	0.138	0.442	622	185	0.297	30	117	133	0.0656	0.256	0.291	74	24	0.162	0.0525	335	102	36	0.733	0.223	0.0788	182	0.398	6185	32302	0.516	0.423	2.440	0.208	0.141	0.555	3
Brooks County, Georgia	Brooks, GA	Georgia\Brooks	13027	13	27	2012	5	364	0.0137	3	12	41	61	34	58	79	76	0.154	0.585	534	160	0.300	19	124	96	0.0522	0.341	0.264	50	22	0.137	0.0604	246	100	18	0.676	0.275	0.0495	189	0.519	4447	32176	0.514	0.386	2.460	0.193	0.158	0.477	4
Bryan County, Georgia	Bryan, GA	Georgia\Bryan	13029	13	29	2007	0	77	0	0	6	10	10	10	13	16	12	0.208	0.532	108	27	0.250	8	24	31	0.104	0.312	0.403	2	3	0.0260	0.0390	61	13	8	0.792	0.169	0.104	31	0.403	12	60879	0.504	0.562	2.840	0.221	0.0700	0.586	4
Bryan County, Georgia	Bryan, GA	Georgia\Bryan	13029	13	29	2012	2	60	0.0333	0	0	4	6	7	5	18	20	0.0667	0.717	74	19	0.257	4	35	11	0.0667	0.583	0.183	0	2	0	0.0333	49	7	4	0.817	0.117	0.0667	35	0.583	23	61561	0.509	0.587	2.780	0.240	0.0898	0.588	7
Bulloch County, Georgia	Bulloch, GA	Georgia\Bulloch	13031	13	31	2007	12	669	0.0179	0	37	88	160	85	78	77	144	0.187	0.447	921	255	0.277	36	177	268	0.0538	0.265	0.401	70	12	0.105	0.0179	464	155	62	0.694	0.232	0.0927	261	0.390	1100	34861	0.508	0.574	2.570	0.175	0.0910	0.398	7
Bulloch County, Georgia	Bulloch, GA	Georgia\Bulloch	13031	13	31	2012	3	544	0.00551	0	17	45	113	69	52	73	175	0.114	0.551	750	224	0.299	28	129	208	0.0515	0.237	0.382	49	16	0.0901	0.0294	359	131	54	0.660	0.241	0.0993	229	0.421	677	35078	0.501	0.638	2.590	0.171	0.0912	0.375	9
Burke County, Georgia	Burke, GA	Georgia\Burke	13033	13	33	2007	3	468	0.00641	0	29	58	70	97	71	74	69	0.186	0.457	645	143	0.222	6	107	150	0.0128	0.229	0.321	25	16	0.0534	0.0342	330	101	43	0.705	0.216	0.0919	197	0.421	150	33142	0.524	0.328	2.870	0.252	0.102	0.383	3
Burke County, Georgia	Burke, GA	Georgia\Burke	13033	13	33	2012	0	393	0	0	25	48	50	58	66	54	92	0.186	0.539	588	151	0.257	30	85	111	0.0763	0.216	0.282	15	12	0.0382	0.0305	264	98	31	0.672	0.249	0.0789	170	0.433	53	32324	0.520	0.346	2.960	0.233	0.119	0.395	3
Butts County, Georgia	Butts, GA	Georgia\Butts	13035	13	35	2012	0	140	0	0	6	9	27	30	14	20	34	0.107	0.486	205	77	0.376	7	55	43	0.0500	0.393	0.307	12	3	0.0857	0.0214	105	27	8	0.750	0.193	0.0571	82	0.586	17	42815	0.471	0.333	2.770	0.186	0.126	0.474	3
Calhoun County, Georgia	Calhoun, GA	Georgia\Calhoun	13037	13	37	2012	0	151	0	0	9	12	44	20	14	22	30	0.139	0.437	211	51	0.242	2	36	33	0.0132	0.238	0.219	6	5	0.0397	0.0331	87	37	27	0.576	0.245	0.179	73	0.483	95	28818	0.409	0.316	2.220	0.167	0.119	0.334	1
Camden County, Georgia	Camden, GA	Georgia\Camden	13039	13	39	2012	3	69	0.0435	0	2	4	13	7	20	18	5	0.0870	0.623	109	40	0.367	21	21	9	0.304	0.304	0.130	9	4	0.130	0.0580	67	2	0	0.971	0.0290	0	31	0.449	5	51638	0.494	0.550	2.700	0.225	0.0902	0.568	5
Carroll County, Georgia	Carroll, GA	Georgia\Carroll	13045	13	45	2007	8	1054	0.00759	0	46	108	237	121	148	170	224	0.146	0.514	1515	466	0.308	52	449	431	0.0493	0.426	0.409	16	0	0.0152	0	839	194	40	0.796	0.184	0.0380	441	0.418	3	43196	0.507	0.433	2.700	0.210	0.0970	0.522	21
Carroll County, Georgia	Carroll, GA	Georgia\Carroll	13045	13	45	2012	6	909	0.00660	3	33	58	185	115	138	130	247	0.103	0.567	1354	420	0.310	51	363	371	0.0561	0.399	0.408	12	11	0.0132	0.0121	710	171	28	0.781	0.188	0.0308	462	0.508	61	43636	0.513	0.455	2.720	0.212	0.110	0.510	24
Catoosa County, Georgia	Catoosa, GA	Georgia\Catoosa	13047	13	47	2007	1	261	0.00383	1	7	26	63	30	59	32	43	0.130	0.513	383	113	0.295	12	136	86	0.0460	0.521	0.330	3	3	0.0115	0.0115	182	60	14	0.697	0.230	0.0536	91	0.349	77	47022	0.514	0.489	2.590	0.199	0.123	0.577	10
Catoosa County, Georgia	Catoosa, GA	Georgia\Catoosa	13047	13	47	2012	1	269	0.00372	0	14	19	54	49	42	41	50	0.123	0.494	396	115	0.290	24	111	112	0.0892	0.413	0.416	1	11	0.00372	0.0409	176	73	20	0.654	0.271	0.0743	118	0.439	94	46600	0.515	0.509	2.670	0.206	0.135	0.556	8
Chattooga County, Georgia	Chattooga, GA	Georgia\Chattooga	13055	13	55	2007	1	309	0.00324	0	12	38	77	42	48	28	64	0.162	0.453	457	136	0.298	10	83	118	0.0324	0.269	0.382	5	4	0.0162	0.0129	225	75	12	0.728	0.243	0.0388	113	0.366	17	33356	0.483	0.292	2.800	0.188	0.138	0.479	6
Chattooga County, Georgia	Chattooga, GA	Georgia\Chattooga	13055	13	55	2012	0	292	0	0	8	32	54	38	30	54	76	0.137	0.548	464	141	0.304	2	91	118	0.00685	0.312	0.404	7	11	0.0240	0.0377	219	65	8	0.750	0.223	0.0274	114	0.390	25	34976	0.481	0.310	2.580	0.188	0.146	0.484	7
Cherokee County, Georgia	Cherokee, GA	Georgia\Cherokee	13057	13	57	2007	2	452	0.00442	0	7	52	97	75	81	47	93	0.131	0.489	690	261	0.378	85	258	84	0.188	0.571	0.186	8	8	0.0177	0.0177	353	83	23	0.781	0.184	0.0509	225	0.498	27	63518	0.495	0.614	2.780	0.227	0.0710	0.621	30
Cherokee County, Georgia	Cherokee, GA	Georgia\Cherokee	13057	13	57	2012	5	430	0.0116	0	19	38	74	52	79	69	99	0.133	0.574	695	264	0.380	84	215	98	0.195	0.500	0.228	6	15	0.0140	0.0349	340	63	27	0.791	0.147	0.0628	211	0.491	148	68800	0.506	0.633	2.820	0.232	0.0919	0.601	37
Clarke County, Georgia	Clarke, GA	Georgia\Clarke	13059	13	59	2007	4	116	0.0345	0	3	8	25	19	29	12	20	0.0948	0.526	177	56	0.316	16	51	37	0.138	0.440	0.319	2	4	0.0172	0.0345	100	13	8	0.862	0.112	0.0690	28	0.241	24	36158	0.513	0.660	2.470	0.149	0.0850	0.315	23
Clarke County, Georgia	Clarke, GA	Georgia\Clarke	13059	13	59	2012	2	90	0.0222	0	0	6	16	8	17	24	19	0.0667	0.667	139	48	0.345	16	42	24	0.178	0.467	0.267	1	4	0.0111	0.0444	78	9	3	0.867	0.100	0.0333	21	0.233	8	32720	0.525	0.662	2.610	0.150	0.0853	0.305	23
Clay County, Georgia	Clay, GA	Georgia\Clay	13061	13	61	2007	2	90	0.0222	0	1	11	10	14	25	7	22	0.133	0.600	128	34	0.266	9	11	20	0.100	0.122	0.222	1	6	0.0111	0.0667	72	11	2	0.800	0.122	0.0222	40	0.444	28	26051	0.546	0.361	2.380	0.205	0.175	0.400	2
Clayton County, Georgia	Clayton, GA	Georgia\Clayton	13063	13	63	2012	1	23	0.0435	0	0	0	3	1	2	6	11	0	0.826	36	14	0.389	5	15	1	0.217	0.652	0.0435	0	0	0	0	21	1	1	0.913	0.0435	0.0435	16	0.696	0	37594	0.521	0.484	3	0.242	0.0664	0.364	52
Cobb County, Georgia	Cobb, GA	Georgia\Cobb	13067	13	67	2007	3	129	0.0233	0	1	14	32	10	12	31	29	0.116	0.558	190	77	0.405	38	61	22	0.295	0.473	0.171	2	4	0.0155	0.0310	118	5	1	0.915	0.0388	0.00775	46	0.357	16	64665	0.502	0.665	2.730	0.218	0.0800	0.528	98
Cobb County, Georgia	Cobb, GA	Georgia\Cobb	13067	13	67	2012	4	110	0.0364	0	1	8	24	8	8	11	50	0.0818	0.627	168	69	0.411	33	57	11	0.300	0.518	0.100	6	7	0.0545	0.0636	95	8	7	0.864	0.0727	0.0636	61	0.555	20	62596	0.514	0.689	2.630	0.213	0.0872	0.522	98
Coffee County, Georgia	Coffee, GA	Georgia\Coffee	13069	13	69	2007	3	605	0.00496	0	37	81	146	103	95	57	86	0.195	0.393	875	248	0.283	40	134	223	0.0661	0.221	0.369	23	5	0.0380	0.00826	437	144	48	0.722	0.238	0.0793	290	0.479	244	33666	0.500	0.357	2.620	0.230	0.102	0.507	6
Coffee County, Georgia	Coffee, GA	Georgia\Coffee	13069	13	69	2012	0	587	0	1	34	58	155	80	104	68	87	0.158	0.441	807	250	0.310	32	139	204	0.0545	0.237	0.348	35	8	0.0596	0.0136	429	127	31	0.731	0.216	0.0528	257	0.438	77	32646	0.493	0.338	2.670	0.219	0.111	0.468	6
Colquitt County, Georgia	Colquitt, GA	Georgia\Colquitt	13071	13	71	2007	15	644	0.0233	10	42	50	125	109	117	73	118	0.158	0.478	897	218	0.243	36	177	194	0.0559	0.275	0.301	37	32	0.0575	0.0497	438	157	46	0.680	0.244	0.0714	330	0.512	19510	33024	0.498	0.332	2.760	0.222	0.126	0.497	16
Colquitt County, Georgia	Colquitt, GA	Georgia\Colquitt	13071	13	71	2012	5	484	0.0103	0	14	28	93	58	89	58	144	0.0868	0.601	732	190	0.260	28	118	149	0.0579	0.244	0.308	33	22	0.0682	0.0455	326	133	25	0.674	0.275	0.0517	293	0.605	14205	32692	0.504	0.338	2.820	0.231	0.129	0.494	11
Columbia County, Georgia	Columbia, GA	Georgia\Columbia	13073	13	73	2007	1	186	0.00538	0	0	16	45	39	37	20	29	0.0860	0.462	273	99	0.363	35	68	54	0.188	0.366	0.290	8	7	0.0430	0.0376	142	34	4	0.763	0.183	0.0215	57	0.306	18	68224	0.512	0.623	2.780	0.214	0.0910	0.626	13
Columbia County, Georgia	Columbia, GA	Georgia\Columbia	13073	13	73	2012	2	145	0.0138	1	5	11	19	13	38	30	28	0.117	0.662	232	87	0.375	19	64	45	0.131	0.441	0.310	8	4	0.0552	0.0276	118	19	8	0.814	0.131	0.0552	66	0.455	11	69582	0.514	0.634	2.830	0.223	0.102	0.597	21
Cook County, Georgia	Cook, GA	Georgia\Cook	13075	13	75	2007	2	253	0.00791	0	7	27	49	36	36	40	58	0.134	0.530	381	102	0.268	16	81	76	0.0632	0.320	0.300	21	19	0.0830	0.0751	172	71	12	0.680	0.281	0.0474	131	0.518	3179	30607	0.515	0.352	2.550	0.220	0.129	0.509	6
Cook County, Georgia	Cook, GA	Georgia\Cook	13075	13	75	2012	0	234	0	7	5	32	46	36	21	21	66	0.188	0.462	323	64	0.198	12	84	66	0.0513	0.359	0.282	20	7	0.0855	0.0299	142	76	16	0.607	0.325	0.0684	96	0.410	3459	32107	0.514	0.352	2.620	0.228	0.135	0.523	5
Coweta County, Georgia	Coweta, GA	Georgia\Coweta	13077	13	77	2007	1	445	0.00225	0	7	45	128	54	67	76	68	0.117	0.474	700	266	0.380	27	209	139	0.0607	0.470	0.312	9	6	0.0202	0.0135	370	67	22	0.831	0.151	0.0494	157	0.353	18	58627	0.500	0.510	2.850	0.225	0.0870	0.589	21
Coweta County, Georgia	Coweta, GA	Georgia\Coweta	13077	13	77	2012	5	357	0.0140	0	18	21	75	53	47	63	80	0.109	0.532	586	235	0.401	29	157	116	0.0812	0.440	0.325	9	15	0.0252	0.0420	302	41	14	0.846	0.115	0.0392	159	0.445	34	61153	0.511	0.537	2.730	0.227	0.104	0.578	20
Crawford County, Georgia	Crawford, GA	Georgia\Crawford	13079	13	79	2012	1	155	0.00645	0	13	13	39	31	16	11	32	0.168	0.381	236	63	0.267	14	46	50	0.0903	0.297	0.323	24	5	0.155	0.0323	124	24	7	0.800	0.155	0.0452	83	0.535	28	42409	0.495	0.407	2.680	0.185	0.132	0.532	2
Crisp County, Georgia	Crisp, GA	Georgia\Crisp	13081	13	81	2007	0	229	0	4	10	21	71	33	25	21	44	0.153	0.393	313	70	0.224	16	48	69	0.0699	0.210	0.301	24	8	0.105	0.0349	172	44	21	0.751	0.192	0.0917	100	0.437	2599	30385	0.528	0.329	2.570	0.231	0.133	0.437	7
Crisp County, Georgia	Crisp, GA	Georgia\Crisp	13081	13	81	2012	0	244	0	0	14	15	43	35	45	22	70	0.119	0.561	356	116	0.326	21	53	73	0.0861	0.217	0.299	36	8	0.148	0.0328	173	55	16	0.709	0.225	0.0656	125	0.512	2901	29175	0.521	0.394	2.590	0.216	0.140	0.420	14
Dade County, Georgia	Dade, GA	Georgia\Dade	13083	13	83	2012	0	192	0	0	1	11	40	34	40	17	49	0.0625	0.552	290	89	0.307	12	62	86	0.0625	0.323	0.448	0	2	0	0.0104	159	25	8	0.828	0.130	0.0417	74	0.385	5	40984	0.507	0.469	2.390	0.173	0.144	0.582	5
Dawson County, Georgia	Dawson, GA	Georgia\Dawson	13085	13	85	2007	2	208	0.00962	0	4	37	65	37	24	21	20	0.197	0.313	323	115	0.356	12	118	57	0.0577	0.567	0.274	9	2	0.0433	0.00962	176	25	6	0.846	0.120	0.0288	94	0.452	5	56964	0.496	0.421	2.790	0.198	0.105	0.610	3
Decatur County, Georgia	Decatur, GA	Georgia\Decatur	13087	13	87	2007	0	351	0	3	19	24	73	56	49	53	74	0.131	0.501	482	104	0.216	11	66	121	0.0313	0.188	0.345	33	19	0.0940	0.0541	241	70	27	0.687	0.199	0.0769	163	0.464	21249	32650	0.518	0.393	2.340	0.224	0.129	0.494	9
Decatur County, Georgia	Decatur, GA	Georgia\Decatur	13087	13	87	2012	0	358	0	2	2	36	62	68	53	39	96	0.112	0.525	538	105	0.195	10	89	109	0.0279	0.249	0.304	25	17	0.0698	0.0475	243	93	22	0.679	0.260	0.0615	197	0.550	18804	30331	0.511	0.440	2.530	0.210	0.139	0.445	5
DeKalb County, Georgia	DeKalb, GA	Georgia\DeKalb	13089	13	89	2012	3	25	0.120	0	5	2	6	1	4	0	7	0.280	0.440	41	14	0.341	18	3	1	0.720	0.120	0.0400	0	4	0	0.160	24	0	1	0.960	0	0.0400	9	0.360	6	49061	0.521	0.643	2.570	0.200	0.0899	0.387	134
Dodge County, Georgia	Dodge, GA	Georgia\Dodge	13091	13	91	2007	3	427	0.00703	0	36	34	93	56	64	24	120	0.164	0.487	577	154	0.267	16	92	172	0.0375	0.215	0.403	8	8	0.0187	0.0187	325	80	20	0.761	0.187	0.0468	164	0.384	1431	32393	0.475	0.313	2.430	0.193	0.132	0.400	10
Dodge County, Georgia	Dodge, GA	Georgia\Dodge	13091	13	91	2012	3	401	0.00748	0	35	29	65	47	46	74	105	0.160	0.561	546	166	0.304	15	91	185	0.0374	0.227	0.461	13	10	0.0324	0.0249	313	74	14	0.781	0.185	0.0349	214	0.534	582	32926	0.475	0.346	2.350	0.184	0.138	0.455	7
Dooly County, Georgia	Dooly, GA	Georgia\Dooly	13093	13	93	2007	2	329	0.00608	0	11	51	78	57	46	36	50	0.188	0.401	426	70	0.164	31	60	90	0.0942	0.182	0.274	32	6	0.0973	0.0182	220	75	42	0.669	0.228	0.128	171	0.520	678	30266	0.475	0.271	2.480	0.208	0.114	0.365	1
Dougherty County, Georgia	Dougherty, GA	Georgia\Dougherty	13095	13	95	2012	0	121	0	0	9	3	21	15	21	13	39	0.0992	0.603	170	48	0.282	16	39	31	0.132	0.322	0.256	36	2	0.298	0.0165	108	3	10	0.893	0.0248	0.0826	62	0.512	6	31065	0.535	0.503	2.520	0.216	0.121	0.349	21
Douglas County, Georgia	Douglas, GA	Georgia\Douglas	13097	13	97	2007	0	136	0	0	0	17	50	28	12	11	18	0.125	0.301	228	81	0.355	32	63	34	0.235	0.463	0.250	3	3	0.0221	0.0221	125	9	8	0.919	0.0662	0.0588	51	0.375	4	55659	0.507	0.505	2.880	0.226	0.0710	0.512	16
Douglas County, Georgia	Douglas, GA	Georgia\Douglas	13097	13	97	2012	0	117	0	0	2	10	44	17	16	14	14	0.103	0.376	177	63	0.356	26	53	26	0.222	0.453	0.222	1	7	0.00855	0.0598	104	13	0	0.889	0.111	0	51	0.436	6	51540	0.518	0.540	2.850	0.234	0.0849	0.508	16
Effingham County, Georgia	Effingham, GA	Georgia\Effingham	13103	13	103	2007	4	203	0.0197	0	22	10	50	40	23	25	33	0.158	0.399	323	105	0.325	31	63	56	0.153	0.310	0.276	6	3	0.0296	0.0148	138	58	8	0.680	0.286	0.0394	75	0.369	40	54132	0.504	0.393	2.920	0.217	0.0800	0.601	5
Effingham County, Georgia	Effingham, GA	Georgia\Effingham	13103	13	103	2012	0	186	0	0	5	21	20	42	20	31	47	0.140	0.527	273	66	0.242	17	74	42	0.0914	0.398	0.226	4	11	0.0215	0.0591	131	47	8	0.704	0.253	0.0430	66	0.355	37	62568	0.502	0.466	2.890	0.234	0.0912	0.584	4
Elbert County, Georgia	Elbert, GA	Georgia\Elbert	13105	13	105	2007	1	507	0.00197	4	16	63	88	80	66	61	129	0.164	0.505	733	235	0.321	14	179	226	0.0276	0.353	0.446	13	4	0.0256	0.00789	401	101	17	0.791	0.199	0.0335	220	0.434	13	33344	0.518	0.275	2.610	0.194	0.152	0.481	6
Elbert County, Georgia	Elbert, GA	Georgia\Elbert	13105	13	105	2012	3	411	0.00730	3	27	32	52	43	90	54	110	0.151	0.618	589	180	0.306	4	141	183	0.00973	0.343	0.445	5	4	0.0122	0.00973	308	90	13	0.749	0.219	0.0316	227	0.552	22	33081	0.521	0.304	2.570	0.192	0.168	0.492	5
Emanuel County, Georgia	Emanuel, GA	Georgia\Emanuel	13107	13	107	2007	2	511	0.00391	2	27	38	115	96	58	46	129	0.131	0.456	689	204	0.296	34	89	210	0.0665	0.174	0.411	30	3	0.0587	0.00587	407	93	20	0.796	0.182	0.0391	181	0.354	15	26223	0.505	0.290	2.580	0.215	0.130	0.492	6
Emanuel County, Georgia	Emanuel, GA	Georgia\Emanuel	13107	13	107	2012	0	438	0	5	11	42	68	78	80	67	87	0.132	0.534	615	164	0.267	25	84	167	0.0571	0.192	0.381	33	7	0.0753	0.0160	313	107	18	0.715	0.244	0.0411	172	0.393	41	28254	0.512	0.345	2.670	0.212	0.140	0.465	3
Evans County, Georgia	Evans, GA	Georgia\Evans	13109	13	109	2007	0	212	0	0	8	10	24	34	49	21	66	0.0849	0.642	284	86	0.303	12	53	79	0.0566	0.250	0.373	34	3	0.160	0.0142	159	41	11	0.750	0.193	0.0519	82	0.387	265	34526	0.512	0.358	2.730	0.217	0.126	0.468	1
Fannin County, Georgia	Fannin, GA	Georgia\Fannin	13111	13	111	2007	0	243	0	0	4	35	46	34	43	41	40	0.160	0.510	357	113	0.317	4	132	90	0.0165	0.543	0.370	11	4	0.0453	0.0165	201	35	4	0.827	0.144	0.0165	102	0.420	8	35710	0.516	0.371	2.070	0.165	0.193	0.652	8
Fannin County, Georgia	Fannin, GA	Georgia\Fannin	13111	13	111	2012	0	198	0	0	4	16	32	27	19	25	75	0.101	0.601	313	101	0.323	15	109	61	0.0758	0.551	0.308	16	12	0.0808	0.0606	163	27	8	0.823	0.136	0.0404	82	0.414	37	35474	0.512	0.405	2.330	0.158	0.219	0.609	8
Fayette County, Georgia	Fayette, GA	Georgia\Fayette	13113	13	113	2007	0	154	0	4	0	8	49	18	15	17	43	0.0779	0.487	248	87	0.351	12	65	56	0.0779	0.422	0.364	6	3	0.0390	0.0195	126	25	7	0.818	0.162	0.0455	78	0.506	9	79166	0.510	0.680	2.870	0.188	0.100	0.614	17
Fayette County, Georgia	Fayette, GA	Georgia\Fayette	13113	13	113	2012	3	126	0.0238	0	3	9	16	17	9	21	51	0.0952	0.643	189	56	0.296	16	48	46	0.127	0.381	0.365	6	8	0.0476	0.0635	100	15	11	0.794	0.119	0.0873	66	0.524	39	78717	0.517	0.709	2.800	0.204	0.127	0.611	16
Floyd County, Georgia	Floyd, GA	Georgia\Floyd	13115	13	115	2007	7	553	0.0127	3	22	70	137	71	97	66	87	0.172	0.452	801	202	0.252	27	205	224	0.0488	0.371	0.405	11	4	0.0199	0.00723	411	120	22	0.743	0.217	0.0398	221	0.400	24	42685	0.511	0.445	2.600	0.204	0.138	0.516	20
Floyd County, Georgia	Floyd, GA	Georgia\Floyd	13115	13	115	2012	3	559	0.00537	0	8	51	130	92	61	69	148	0.106	0.497	842	252	0.299	27	221	207	0.0483	0.395	0.370	9	12	0.0161	0.0215	443	96	20	0.792	0.172	0.0358	204	0.365	98	38523	0.516	0.465	2.640	0.203	0.142	0.507	13
Forsyth County, Georgia	Forsyth, GA	Georgia\Forsyth	13117	13	117	2007	6	306	0.0196	0	30	35	65	38	35	34	69	0.212	0.451	458	148	0.323	60	145	74	0.196	0.474	0.242	5	5	0.0163	0.0163	218	73	24	0.712	0.239	0.0784	140	0.458	24	85318	0.491	0.687	2.900	0.234	0.0710	0.671	29
Forsyth County, Georgia	Forsyth, GA	Georgia\Forsyth	13117	13	117	2012	4	311	0.0129	1	15	38	63	46	42	50	56	0.174	0.476	467	169	0.362	41	173	76	0.132	0.556	0.244	7	11	0.0225	0.0354	228	61	22	0.733	0.196	0.0707	167	0.537	38	87380	0.503	0.689	3.110	0.260	0.0891	0.635	33
Franklin County, Georgia	Franklin, GA	Georgia\Franklin	13119	13	119	2007	3	851	0.00353	11	33	154	168	101	147	87	150	0.233	0.451	1239	381	0.308	37	368	316	0.0435	0.432	0.371	13	6	0.0153	0.00705	658	180	22	0.773	0.212	0.0259	435	0.511	43	36616	0.515	0.341	2.710	0.191	0.155	0.537	5
Franklin County, Georgia	Franklin, GA	Georgia\Franklin	13119	13	119	2012	7	775	0.00903	2	48	72	184	81	88	118	182	0.157	0.501	1170	324	0.277	30	316	320	0.0387	0.408	0.413	7	4	0.00903	0.00516	591	171	13	0.763	0.221	0.0168	405	0.523	31	35150	0.506	0.368	2.450	0.185	0.169	0.544	6
Fulton County, Georgia	Fulton, GA	Georgia\Fulton	13121	13	121	2007	8	204	0.0392	0	6	34	48	32	25	22	37	0.196	0.412	298	127	0.426	53	93	36	0.260	0.456	0.176	8	16	0.0392	0.0784	170	23	28	0.833	0.113	0.137	92	0.451	39	58052	0.505	0.656	2.680	0.210	0.0760	0.370	190
Fulton County, Georgia	Fulton, GA	Georgia\Fulton	13121	13	121	2012	11	187	0.0588	0	7	10	37	37	19	17	60	0.0909	0.513	268	104	0.388	35	89	40	0.187	0.476	0.214	8	15	0.0428	0.0802	155	17	15	0.829	0.0909	0.0802	106	0.567	45	55816	0.513	0.700	2.450	0.200	0.0906	0.398	212
Gilmer County, Georgia	Gilmer, GA	Georgia\Gilmer	13123	13	123	2007	4	397	0.0101	4	19	71	100	68	48	38	49	0.237	0.340	556	143	0.257	22	176	150	0.0554	0.443	0.378	7	4	0.0176	0.0101	307	76	6	0.773	0.191	0.0151	210	0.529	25	39902	0.491	0.347	2.330	0.197	0.135	0.579	5
Gilmer County, Georgia	Gilmer, GA	Georgia\Gilmer	13123	13	123	2012	0	296	0	2	1	34	78	43	61	32	45	0.125	0.466	454	140	0.308	24	106	135	0.0811	0.358	0.456	9	5	0.0304	0.0169	221	67	8	0.747	0.226	0.0270	196	0.662	15	39637	0.500	0.414	2.490	0.181	0.177	0.567	5
Glascock County, Georgia	Glascock, GA	Georgia\Glascock	13125	13	125	2012	0	96	0	4	3	16	11	15	13	10	24	0.240	0.490	151	53	0.351	6	23	35	0.0625	0.240	0.365	5	3	0.0521	0.0313	61	23	12	0.635	0.240	0.125	46	0.479	179	35637	0.518	0.360	2.530	0.216	0.151	0.613	2
Glynn County, Georgia	Glynn, GA	Georgia\Glynn	13127	13	127	2012	1	53	0.0189	0	0	12	7	15	8	5	6	0.226	0.358	82	29	0.354	15	26	6	0.283	0.491	0.113	4	2	0.0755	0.0377	49	1	3	0.925	0.0189	0.0566	24	0.453	4	43782	0.525	0.554	2.520	0.201	0.150	0.510	21
Gordon County, Georgia	Gordon, GA	Georgia\Gordon	13129	13	129	2007	3	839	0.00358	10	27	104	220	129	111	86	152	0.168	0.416	1253	381	0.304	56	398	289	0.0667	0.474	0.344	10	3	0.0119	0.00358	656	158	28	0.782	0.188	0.0334	359	0.428	23	42769	0.497	0.339	2.730	0.216	0.109	0.584	10
Gordon County, Georgia	Gordon, GA	Georgia\Gordon	13129	13	129	2012	4	671	0.00596	2	28	57	144	86	105	96	153	0.130	0.528	1033	341	0.330	37	282	261	0.0551	0.420	0.389	7	9	0.0104	0.0134	488	163	20	0.727	0.243	0.0298	356	0.531	98	41141	0.506	0.364	2.850	0.223	0.116	0.537	10
Grady County, Georgia	Grady, GA	Georgia\Grady	13131	13	131	2007	3	445	0.00674	0	8	38	103	65	70	39	122	0.103	0.519	634	150	0.237	32	126	156	0.0719	0.283	0.351	78	24	0.175	0.0539	319	104	22	0.717	0.234	0.0494	209	0.470	1835	33060	0.516	0.341	2.630	0.217	0.126	0.512	4
Grady County, Georgia	Grady, GA	Georgia\Grady	13131	13	131	2012	1	471	0.00212	4	17	33	112	61	72	62	110	0.115	0.518	642	156	0.243	23	138	172	0.0488	0.293	0.365	74	16	0.157	0.0340	368	84	19	0.781	0.178	0.0403	166	0.352	2025	32860	0.516	0.333	2.600	0.215	0.141	0.534	4
Greene County, Georgia	Greene, GA	Georgia\Greene	13133	13	133	2012	0	193	0	0	0	7	36	29	42	30	49	0.0363	0.627	291	94	0.323	15	52	72	0.0777	0.269	0.373	11	5	0.0570	0.0259	150	37	6	0.777	0.192	0.0311	113	0.585	17	43406	0.512	0.371	2.420	0.173	0.210	0.533	6
Gwinnett County, Georgia	Gwinnett, GA	Georgia\Gwinnett	13135	13	135	2007	0	181	0	0	4	27	41	18	25	25	41	0.171	0.503	273	108	0.396	40	96	37	0.221	0.530	0.204	6	5	0.0331	0.0276	153	22	3	0.845	0.122	0.0166	86	0.475	15	64005	0.492	0.620	2.990	0.236	0.0580	0.561	125
Gwinnett County, Georgia	Gwinnett, GA	Georgia\Gwinnett	13135	13	135	2012	4	179	0.0223	0	2	5	31	33	27	22	59	0.0391	0.603	266	92	0.346	40	81	49	0.223	0.453	0.274	13	10	0.0726	0.0559	155	21	3	0.866	0.117	0.0168	67	0.374	28	56665	0.507	0.618	3.040	0.242	0.0684	0.542	143
Habersham County, Georgia	Habersham, GA	Georgia\Habersham	13137	13	137	2007	5	372	0.0134	0	9	36	109	49	44	36	89	0.121	0.454	552	169	0.306	28	184	117	0.0753	0.495	0.315	7	7	0.0188	0.0188	276	88	9	0.742	0.237	0.0242	180	0.484	38	41696	0.489	0.434	2.490	0.193	0.141	0.553	7
Habersham County, Georgia	Habersham, GA	Georgia\Habersham	13137	13	137	2012	0	422	0	0	7	32	90	63	67	45	118	0.0924	0.545	660	206	0.312	34	213	117	0.0806	0.505	0.277	7	7	0.0166	0.0166	302	96	24	0.716	0.227	0.0569	227	0.538	41	41343	0.528	0.440	2.710	0.202	0.153	0.557	4
Hall County, Georgia	Hall, GA	Georgia\Hall	13139	13	139	2007	1	799	0.00125	5	42	69	164	122	142	118	137	0.145	0.497	1143	359	0.314	101	383	243	0.126	0.479	0.304	13	5	0.0163	0.00626	647	133	37	0.810	0.166	0.0463	322	0.403	82	51764	0.488	0.429	3.070	0.233	0.0930	0.535	32
Hall County, Georgia	Hall, GA	Georgia\Hall	13139	13	139	2012	4	622	0.00643	2	17	43	118	64	85	114	179	0.0997	0.608	931	315	0.338	79	288	198	0.127	0.463	0.318	10	11	0.0161	0.0177	487	121	14	0.783	0.195	0.0225	319	0.513	77	49636	0.501	0.468	2.900	0.235	0.111	0.550	33
Hancock County, Georgia	Hancock, GA	Georgia\Hancock	13141	13	141	2007	7	172	0.0407	0	5	7	30	53	24	13	40	0.0698	0.448	240	70	0.292	3	33	82	0.0174	0.192	0.477	12	5	0.0698	0.0291	141	27	2	0.820	0.157	0.0116	84	0.488	12	27426	0.474	0.279	2.990	0.181	0.130	0.269	1
Hancock County, Georgia	Hancock, GA	Georgia\Hancock	13141	13	141	2012	6	133	0.0451	0	8	3	17	28	27	15	35	0.0827	0.579	190	48	0.253	8	33	44	0.0602	0.248	0.331	15	12	0.113	0.0902	112	18	3	0.842	0.135	0.0226	54	0.406	36	25416	0.452	0.302	2.730	0.141	0.156	0.275	2
Haralson County, Georgia	Haralson, GA	Georgia\Haralson	13143	13	143	2007	3	367	0.00817	0	21	32	105	42	61	47	59	0.144	0.455	534	170	0.318	19	151	161	0.0518	0.411	0.439	6	4	0.0163	0.0109	301	61	7	0.820	0.166	0.0191	125	0.341	24	38722	0.507	0.316	2.630	0.204	0.134	0.544	8
Haralson County, Georgia	Haralson, GA	Georgia\Haralson	13143	13	143	2012	4	299	0.0134	1	17	26	73	26	30	54	72	0.147	0.522	454	153	0.337	24	121	122	0.0803	0.405	0.408	2	3	0.00669	0.0100	223	61	15	0.746	0.204	0.0502	115	0.385	13	39407	0.511	0.350	2.620	0.209	0.140	0.526	4
Harris County, Georgia	Harris, GA	Georgia\Harris	13145	13	145	2007	2	371	0.00539	0	8	39	117	45	59	40	63	0.127	0.437	585	229	0.391	31	148	128	0.0836	0.399	0.345	23	11	0.0620	0.0296	330	34	13	0.889	0.0916	0.0350	113	0.305	40	61783	0.501	0.550	2.620	0.187	0.117	0.641	8
Harris County, Georgia	Harris, GA	Georgia\Harris	13145	13	145	2012	3	252	0.0119	0	12	11	37	46	35	51	60	0.0913	0.579	357	120	0.336	15	92	99	0.0595	0.365	0.393	21	10	0.0833	0.0397	206	33	13	0.817	0.131	0.0516	126	0.500	55	63806	0.501	0.601	2.780	0.191	0.132	0.606	4
Hart County, Georgia	Hart, GA	Georgia\Hart	13147	13	147	2007	4	657	0.00609	3	27	97	166	101	82	59	122	0.193	0.400	982	310	0.316	38	276	246	0.0578	0.420	0.374	13	4	0.0198	0.00609	485	142	25	0.738	0.216	0.0381	323	0.492	49	36667	0.502	0.361	2.520	0.187	0.164	0.531	5
Hart County, Georgia	Hart, GA	Georgia\Hart	13147	13	147	2012	6	584	0.0103	1	28	67	129	88	80	68	123	0.164	0.464	866	254	0.293	21	229	240	0.0360	0.392	0.411	20	4	0.0342	0.00685	421	150	13	0.721	0.257	0.0223	344	0.589	101	36483	0.506	0.403	2.460	0.185	0.180	0.521	4
Heard County, Georgia	Heard, GA	Georgia\Heard	13149	13	149	2007	0	187	0	0	8	23	52	37	29	17	21	0.166	0.358	289	96	0.332	7	62	80	0.0374	0.332	0.428	2	4	0.0107	0.0214	153	31	3	0.818	0.166	0.0160	80	0.428	20	42076	0.508	0.293	2.780	0.223	0.111	0.539	4
Heard County, Georgia	Heard, GA	Georgia\Heard	13149	13	149	2012	2	168	0.0119	0	13	17	30	24	40	24	20	0.179	0.500	267	86	0.322	9	55	67	0.0536	0.327	0.399	1	8	0.00595	0.0476	117	45	6	0.696	0.268	0.0357	67	0.399	20	39756	0.503	0.351	2.680	0.207	0.132	0.537	1
Henry County, Georgia	Henry, GA	Georgia\Henry	13151	13	151	2007	7	298	0.0235	0	9	33	48	35	43	40	90	0.141	0.581	449	152	0.339	32	142	93	0.107	0.477	0.312	17	12	0.0570	0.0403	215	74	31	0.721	0.248	0.104	147	0.493	40	63395	0.505	0.544	2.910	0.231	0.0670	0.589	26
Henry County, Georgia	Henry, GA	Georgia\Henry	13151	13	151	2012	1	254	0.00394	0	10	13	45	44	31	27	84	0.0906	0.559	372	122	0.328	23	121	85	0.0906	0.476	0.335	10	29	0.0394	0.114	205	38	11	0.807	0.150	0.0433	121	0.476	75	57848	0.520	0.566	2.940	0.238	0.0836	0.535	27
Houston County, Georgia	Houston, GA	Georgia\Houston	13153	13	153	2007	3	298	0.0101	0	0	43	93	20	28	33	81	0.144	0.477	438	139	0.317	39	122	82	0.131	0.409	0.275	53	8	0.178	0.0268	233	57	27	0.782	0.191	0.0906	152	0.510	91	52911	0.509	0.573	2.560	0.219	0.0990	0.520	21
Houston County, Georgia	Houston, GA	Georgia\Houston	13153	13	153	2012	0	226	0	0	2	17	48	44	27	20	68	0.0841	0.509	327	87	0.266	45	74	56	0.199	0.327	0.248	44	7	0.195	0.0310	173	36	17	0.765	0.159	0.0752	88	0.389	31	54307	0.513	0.585	2.690	0.220	0.104	0.524	19
Irwin County, Georgia	Irwin, GA	Georgia\Irwin	13155	13	155	2007	1	387	0.00258	0	19	33	70	44	91	59	71	0.134	0.571	501	91	0.182	22	59	127	0.0568	0.152	0.328	24	3	0.0620	0.00775	235	116	32	0.607	0.300	0.0827	185	0.478	238	33902	0.495	0.296	2.240	0.203	0.130	0.454	2
Irwin County, Georgia	Irwin, GA	Georgia\Irwin	13155	13	155	2012	0	373	0	1	29	33	72	50	47	45	96	0.169	0.504	539	143	0.265	16	72	139	0.0429	0.193	0.373	45	0	0.121	0	226	116	31	0.606	0.311	0.0831	189	0.507	223	32965	0.496	0.361	2.790	0.202	0.156	0.521	1
Jackson County, Georgia	Jackson, GA	Georgia\Jackson	13157	13	157	2007	2	892	0.00224	0	26	99	214	152	122	117	162	0.140	0.450	1354	455	0.336	62	431	284	0.0695	0.483	0.318	15	11	0.0168	0.0123	710	153	19	0.796	0.172	0.0213	355	0.398	250	49820	0.498	0.382	2.740	0.210	0.106	0.567	6
Jackson County, Georgia	Jackson, GA	Georgia\Jackson	13157	13	157	2012	1	774	0.00129	3	26	65	143	137	106	94	200	0.121	0.517	1151	387	0.336	65	345	249	0.0840	0.446	0.322	13	20	0.0168	0.0258	607	141	26	0.784	0.182	0.0336	368	0.475	111	50403	0.504	0.443	2.800	0.222	0.119	0.590	6
Jasper County, Georgia	Jasper, GA	Georgia\Jasper	13159	13	159	2007	5	333	0.0150	0	24	38	101	32	32	40	66	0.186	0.414	514	181	0.352	4	131	129	0.0120	0.393	0.387	15	5	0.0450	0.0150	296	34	9	0.889	0.102	0.0270	119	0.357	31	44695	0.510	0.328	2.650	0.210	0.108	0.547	2
Jasper County, Georgia	Jasper, GA	Georgia\Jasper	13159	13	159	2012	2	239	0.00837	0	1	33	59	35	18	30	63	0.142	0.464	352	129	0.366	7	87	95	0.0293	0.364	0.397	12	4	0.0502	0.0167	196	40	3	0.820	0.167	0.0126	122	0.510	5	41842	0.502	0.405	2.680	0.208	0.127	0.523	2
Jeff Davis County, Georgia	Jeff Davis, GA	Georgia\Jeff Davis	13161	13	161	2012	0	192	0	0	1	20	56	24	23	31	37	0.109	0.474	267	60	0.225	15	48	57	0.0781	0.250	0.297	21	7	0.109	0.0365	124	56	12	0.646	0.292	0.0625	89	0.464	105	32867	0.505	0.336	2.600	0.234	0.124	0.584	5
Jefferson County, Georgia	Jefferson, GA	Georgia\Jefferson	13163	13	163	2007	4	315	0.0127	0	22	35	59	38	49	41	71	0.181	0.511	426	83	0.195	17	62	118	0.0540	0.197	0.375	16	8	0.0508	0.0254	220	62	16	0.698	0.197	0.0508	122	0.387	131	30967	0.528	0.284	2.490	0.229	0.133	0.446	7
Jefferson County, Georgia	Jefferson, GA	Georgia\Jefferson	13163	13	163	2012	3	358	0.00838	3	38	55	68	45	33	42	74	0.268	0.416	492	98	0.199	18	67	116	0.0503	0.187	0.324	15	9	0.0419	0.0251	235	87	36	0.656	0.243	0.101	145	0.405	289	29316	0.517	0.300	2.610	0.209	0.147	0.424	6
Jenkins County, Georgia	Jenkins, GA	Georgia\Jenkins	13165	13	165	2012	0	224	0	0	7	25	36	27	39	39	51	0.143	0.576	316	78	0.247	4	51	73	0.0179	0.228	0.326	16	4	0.0714	0.0179	163	45	16	0.728	0.201	0.0714	93	0.415	16	29525	0.525	0.372	2.650	0.223	0.151	0.431	1
Johnson County, Georgia	Johnson, GA	Georgia\Johnson	13167	13	167	2012	0	255	0	1	8	23	52	46	35	49	41	0.125	0.490	346	85	0.246	18	38	101	0.0706	0.149	0.396	11	5	0.0431	0.0196	211	34	10	0.827	0.133	0.0392	81	0.318	18	28995	0.440	0.364	2.570	0.175	0.139	0.409	2
Jones County, Georgia	Jones, GA	Georgia\Jones	13169	13	169	2012	7	175	0.0400	0	5	18	41	25	24	14	48	0.131	0.491	265	92	0.347	21	44	63	0.120	0.251	0.360	5	4	0.0286	0.0229	147	19	9	0.840	0.109	0.0514	72	0.411	12	51941	0.516	0.494	2.690	0.213	0.125	0.553	2
Lamar County, Georgia	Lamar, GA	Georgia\Lamar	13171	13	171	2007	6	271	0.0221	0	5	33	50	41	68	33	41	0.140	0.524	397	125	0.315	10	110	102	0.0369	0.406	0.376	31	8	0.114	0.0295	224	44	8	0.827	0.162	0.0295	102	0.376	40	40923	0.516	0.347	2.610	0.192	0.128	0.505	3
Lamar County, Georgia	Lamar, GA	Georgia\Lamar	13171	13	171	2012	1	252	0.00397	0	12	24	47	24	21	50	74	0.143	0.575	388	130	0.335	8	104	92	0.0317	0.413	0.365	24	9	0.0952	0.0357	201	47	4	0.798	0.187	0.0159	84	0.333	4	38892	0.517	0.413	2.650	0.175	0.136	0.470	3
Lanier County, Georgia	Lanier, GA	Georgia\Lanier	13173	13	173	2007	0	107	0	0	7	13	23	16	28	7	13	0.187	0.449	159	42	0.264	18	25	24	0.168	0.234	0.224	16	4	0.150	0.0374	75	25	7	0.701	0.234	0.0654	47	0.439	23	34041	0.492	0.357	2.590	0.218	0.106	0.542	2
Lanier County, Georgia	Lanier, GA	Georgia\Lanier	13173	13	173	2012	0	86	0	0	2	18	13	11	14	16	12	0.233	0.488	123	34	0.276	10	23	22	0.116	0.267	0.256	14	3	0.163	0.0349	58	27	1	0.674	0.314	0.0116	36	0.419	3	33481	0.496	0.437	2.670	0.231	0.110	0.546	1
Laurens County, Georgia	Laurens, GA	Georgia\Laurens	13175	13	175	2007	4	664	0.00602	7	22	73	111	92	92	86	181	0.154	0.541	893	270	0.302	33	169	280	0.0497	0.255	0.422	21	9	0.0316	0.0136	522	112	26	0.786	0.169	0.0392	245	0.369	144	36092	0.518	0.384	2.680	0.213	0.132	0.460	7
Laurens County, Georgia	Laurens, GA	Georgia\Laurens	13175	13	175	2012	1	694	0.00144	0	19	46	126	90	100	112	201	0.0937	0.595	965	277	0.287	21	161	283	0.0303	0.232	0.408	25	17	0.0360	0.0245	518	136	40	0.746	0.196	0.0576	223	0.321	89	34910	0.524	0.375	2.690	0.212	0.142	0.472	9
Lee County, Georgia	Lee, GA	Georgia\Lee	13177	13	177	2007	0	198	0	8	15	27	44	28	27	14	35	0.253	0.384	278	52	0.187	8	61	53	0.0404	0.308	0.268	21	4	0.106	0.0202	150	22	10	0.758	0.111	0.0505	89	0.449	571	55446	0.493	0.497	3	0.207	0.0670	0.568	3
Lowndes County, Georgia	Lowndes, GA	Georgia\Lowndes	13185	13	185	2007	0	470	0	4	10	76	103	37	73	71	96	0.191	0.511	658	190	0.289	40	180	151	0.0851	0.383	0.321	65	25	0.138	0.0532	368	87	10	0.783	0.185	0.0213	156	0.332	1612	38666	0.504	0.540	2.440	0.214	0.0950	0.474	13
Lowndes County, Georgia	Lowndes, GA	Georgia\Lowndes	13185	13	185	2012	7	411	0.0170	0	8	62	63	45	47	47	139	0.170	0.567	600	178	0.297	51	157	126	0.124	0.382	0.307	69	12	0.168	0.0292	301	73	37	0.732	0.178	0.0900	189	0.460	652	36920	0.512	0.537	2.670	0.208	0.0979	0.418	15
Lumpkin County, Georgia	Lumpkin, GA	Georgia\Lumpkin	13187	13	187	2012	7	220	0.0318	0	9	17	35	32	32	34	61	0.118	0.577	328	109	0.332	21	119	56	0.0955	0.541	0.255	9	8	0.0409	0.0364	188	26	6	0.855	0.118	0.0273	118	0.536	18	44289	0.503	0.552	2.630	0.173	0.127	0.499	3
McDuffie County, Georgia	McDuffie, GA	Georgia\McDuffie	13189	13	189	2007	0	213	0	0	14	9	53	41	17	33	46	0.108	0.451	333	95	0.285	19	74	72	0.0892	0.347	0.338	14	3	0.0657	0.0141	148	51	10	0.695	0.239	0.0469	82	0.385	23	36645	0.524	0.338	2.560	0.219	0.119	0.464	4
McDuffie County, Georgia	McDuffie, GA	Georgia\McDuffie	13189	13	189	2012	1	208	0.00481	0	8	25	39	33	30	23	50	0.159	0.495	328	109	0.332	26	66	64	0.125	0.317	0.308	3	9	0.0144	0.0433	153	46	9	0.736	0.221	0.0433	73	0.351	7	36331	0.531	0.372	2.600	0.217	0.136	0.480	3
McIntosh County, Georgia	McIntosh, GA	Georgia\McIntosh	13191	13	191	2012	0	56	0	0	1	1	18	15	3	6	12	0.0357	0.375	81	20	0.247	19	16	12	0.339	0.286	0.214	8	5	0.143	0.0893	47	6	3	0.839	0.107	0.0536	24	0.429	6	37040	0.512	0.416	2.750	0.170	0.173	0.438	2
Macon County, Georgia	Macon, GA	Georgia\Macon	13193	13	193	2007	1	336	0.00298	3	19	19	100	49	46	31	69	0.122	0.435	466	113	0.242	19	67	120	0.0565	0.199	0.357	35	10	0.104	0.0298	249	69	16	0.741	0.205	0.0476	160	0.476	1271	27742	0.498	0.322	2.640	0.214	0.127	0.356	7
Macon County, Georgia	Macon, GA	Georgia\Macon	13193	13	193	2012	0	279	0	0	13	13	47	34	61	35	76	0.0932	0.616	391	95	0.243	18	56	111	0.0645	0.201	0.398	28	3	0.100	0.0108	222	46	11	0.796	0.165	0.0394	168	0.602	661	28654	0.459	0.323	2.740	0.178	0.124	0.371	3
Madison County, Georgia	Madison, GA	Georgia\Madison	13195	13	195	2007	5	771	0.00649	0	21	112	175	132	119	85	127	0.173	0.429	1180	387	0.328	46	336	284	0.0597	0.436	0.368	14	9	0.0182	0.0117	597	168	17	0.774	0.218	0.0220	298	0.387	66	42627	0.504	0.325	2.810	0.202	0.114	0.562	3
Madison County, Georgia	Madison, GA	Georgia\Madison	13195	13	195	2012	10	745	0.0134	3	16	72	160	122	124	89	159	0.122	0.499	1103	366	0.332	22	323	295	0.0295	0.434	0.396	22	13	0.0295	0.0174	561	160	24	0.753	0.215	0.0322	346	0.464	47	40209	0.506	0.379	2.960	0.199	0.134	0.525	2
Marion County, Georgia	Marion, GA	Georgia\Marion	13197	13	197	2007	0	185	0	0	9	26	43	24	26	33	24	0.189	0.449	254	70	0.276	11	45	55	0.0595	0.243	0.297	6	15	0.0324	0.0811	142	32	9	0.768	0.173	0.0486	82	0.443	595	34453	0.501	0.279	2.740	0.219	0.106	0.431	2
Marion County, Georgia	Marion, GA	Georgia\Marion	13197	13	197	2012	1	203	0.00493	0	18	22	33	28	35	30	37	0.197	0.502	296	93	0.314	5	44	88	0.0246	0.217	0.433	3	10	0.0148	0.0493	149	40	14	0.734	0.197	0.0690	86	0.424	348	33633	0.508	0.315	2.820	0.195	0.139	0.363	1
Meriwether County, Georgia	Meriwether, GA	Georgia\Meriwether	13199	13	199	2007	0	437	0	0	19	51	115	49	63	46	94	0.160	0.465	637	188	0.295	8	174	156	0.0183	0.398	0.357	13	5	0.0297	0.0114	373	57	13	0.854	0.130	0.0297	155	0.355	27	35093	0.517	0.289	2.450	0.207	0.137	0.507	8
Meriwether County, Georgia	Meriwether, GA	Georgia\Meriwether	13199	13	199	2012	2	295	0.00678	0	20	21	50	52	42	49	61	0.139	0.515	423	126	0.298	5	92	118	0.0169	0.312	0.400	11	4	0.0373	0.0136	235	50	10	0.797	0.169	0.0339	132	0.447	5	35312	0.523	0.322	2.670	0.197	0.158	0.483	8
Mitchell County, Georgia	Mitchell, GA	Georgia\Mitchell	13205	13	205	2007	4	441	0.00907	3	25	49	101	71	64	58	70	0.175	0.435	624	165	0.264	30	98	127	0.0680	0.222	0.288	52	14	0.118	0.0317	287	112	48	0.651	0.254	0.109	232	0.526	5990	30732	0.488	0.294	2.640	0.212	0.120	0.436	13
Mitchell County, Georgia	Mitchell, GA	Georgia\Mitchell	13205	13	205	2012	4	443	0.00903	1	27	37	97	62	58	82	79	0.147	0.494	677	168	0.248	29	106	129	0.0655	0.239	0.291	61	9	0.138	0.0203	302	107	34	0.682	0.242	0.0767	212	0.479	5273	30020	0.481	0.301	2.630	0.209	0.131	0.405	9
Monroe County, Georgia	Monroe, GA	Georgia\Monroe	13207	13	207	2012	0	183	0	1	0	18	28	39	33	26	38	0.104	0.530	284	99	0.349	24	51	67	0.131	0.279	0.366	10	1	0.0546	0.00546	132	44	7	0.721	0.240	0.0383	71	0.388	5	50594	0.498	0.446	2.640	0.183	0.139	0.501	4
Montgomery County, Georgia	Montgomery, GA	Georgia\Montgomery	13209	13	209	2007	0	228	0	1	9	25	56	32	31	36	38	0.154	0.461	308	63	0.205	15	54	85	0.0658	0.237	0.373	31	4	0.136	0.0175	177	43	9	0.776	0.189	0.0395	60	0.263	572	34961	0.491	0.436	2.410	0.197	0.106	0.496	1
Montgomery County, Georgia	Montgomery, GA	Georgia\Montgomery	13209	13	209	2012	0	229	0	0	7	19	46	29	19	36	73	0.114	0.559	336	96	0.286	10	60	86	0.0437	0.262	0.376	37	7	0.162	0.0306	192	33	4	0.838	0.144	0.0175	83	0.362	764	33983	0.485	0.369	2.530	0.190	0.129	0.476	1
Morgan County, Georgia	Morgan, GA	Georgia\Morgan	13211	13	211	2007	3	657	0.00457	0	9	78	132	111	99	86	142	0.132	0.498	932	288	0.309	23	238	247	0.0350	0.362	0.376	10	1	0.0152	0.00152	523	123	19	0.796	0.187	0.0289	258	0.393	4	47245	0.508	0.453	2.630	0.201	0.128	0.557	5
Morgan County, Georgia	Morgan, GA	Georgia\Morgan	13211	13	211	2012	2	572	0.00350	10	19	26	94	83	104	93	143	0.0962	0.594	831	261	0.314	22	179	216	0.0385	0.313	0.378	9	4	0.0157	0.00699	418	141	13	0.731	0.247	0.0227	260	0.455	8	46445	0.517	0.450	2.710	0.203	0.155	0.556	4
Murray County, Georgia	Murray, GA	Georgia\Murray	13213	13	213	2007	2	308	0.00649	0	25	31	72	39	39	33	69	0.182	0.458	459	123	0.268	24	136	104	0.0779	0.442	0.338	0	4	0	0.0130	249	53	13	0.808	0.172	0.0422	109	0.354	214	35817	0.497	0.249	2.840	0.224	0.0870	0.571	9
Murray County, Georgia	Murray, GA	Georgia\Murray	13213	13	213	2012	0	320	0	0	11	28	84	73	26	32	66	0.122	0.388	441	110	0.249	14	141	92	0.0437	0.441	0.287	4	4	0.0125	0.0125	230	76	14	0.719	0.237	0.0437	125	0.391	100	35918	0.504	0.304	2.760	0.223	0.108	0.565	6
Newton County, Georgia	Newton, GA	Georgia\Newton	13217	13	217	2007	7	306	0.0229	1	3	30	67	53	41	36	75	0.111	0.497	458	165	0.360	33	146	79	0.108	0.477	0.258	11	1	0.0359	0.00327	232	59	12	0.758	0.193	0.0392	117	0.382	19	49995	0.509	0.464	2.870	0.229	0.0900	0.510	15
Newton County, Georgia	Newton, GA	Georgia\Newton	13217	13	217	2012	1	285	0.00351	0	11	35	46	31	60	46	56	0.161	0.568	422	159	0.377	37	106	86	0.130	0.372	0.302	6	9	0.0211	0.0316	228	47	10	0.800	0.165	0.0351	152	0.533	51	48780	0.524	0.502	2.930	0.239	0.0983	0.482	20
Oconee County, Georgia	Oconee, GA	Georgia\Oconee	13219	13	219	2007	0	420	0	4	13	44	117	59	64	47	72	0.145	0.436	637	219	0.344	31	167	168	0.0738	0.398	0.400	17	8	0.0405	0.0190	334	75	15	0.795	0.179	0.0357	135	0.321	32	70872	0.505	0.655	2.770	0.211	0.0890	0.624	3
Oconee County, Georgia	Oconee, GA	Georgia\Oconee	13219	13	219	2012	5	375	0.0133	0	19	29	68	48	62	53	96	0.128	0.563	579	212	0.366	30	138	151	0.0800	0.368	0.403	17	9	0.0453	0.0240	288	68	19	0.768	0.181	0.0507	162	0.432	39	75532	0.512	0.711	2.900	0.230	0.109	0.608	4
Oglethorpe County, Georgia	Oglethorpe, GA	Georgia\Oglethorpe	13221	13	221	2007	6	477	0.0126	0	39	75	102	52	70	50	89	0.239	0.438	708	242	0.342	15	179	172	0.0314	0.375	0.361	9	5	0.0189	0.0105	394	74	8	0.826	0.155	0.0168	234	0.491	12	43514	0.512	0.387	2.940	0.202	0.120	0.492	1
Oglethorpe County, Georgia	Oglethorpe, GA	Georgia\Oglethorpe	13221	13	221	2012	3	406	0.00739	3	17	47	94	51	41	52	101	0.165	0.478	595	165	0.277	18	123	158	0.0443	0.303	0.389	3	10	0.00739	0.0246	350	44	12	0.862	0.108	0.0296	204	0.502	38	42992	0.504	0.419	2.930	0.195	0.142	0.528	1
Paulding County, Georgia	Paulding, GA	Georgia\Paulding	13223	13	223	2007	1	181	0.00552	0	2	21	46	15	22	36	39	0.127	0.536	248	92	0.371	16	86	68	0.0884	0.475	0.376	2	0	0.0110	0	149	28	10	0.823	0.155	0.0552	91	0.503	3	59828	0.498	0.474	2.760	0.247	0.0560	0.614	10
Paulding County, Georgia	Paulding, GA	Georgia\Paulding	13223	13	223	2012	0	142	0	0	2	8	27	14	22	25	44	0.0704	0.641	207	63	0.304	23	71	39	0.162	0.500	0.275	5	5	0.0352	0.0352	125	12	5	0.880	0.0845	0.0352	50	0.352	8	59621	0.511	0.510	2.950	0.253	0.0718	0.595	15
Peach County, Georgia	Peach, GA	Georgia\Peach	13225	13	225	2007	0	213	0	0	4	20	63	35	44	24	23	0.113	0.427	335	105	0.313	45	73	52	0.211	0.343	0.244	53	10	0.249	0.0469	175	36	24	0.822	0.169	0.113	89	0.418	43	39506	0.513	0.472	2.710	0.198	0.109	0.458	5
Pickens County, Georgia	Pickens, GA	Georgia\Pickens	13227	13	227	2007	2	333	0.00601	0	13	50	74	57	55	38	46	0.189	0.417	496	168	0.339	37	163	102	0.111	0.489	0.306	14	6	0.0420	0.0180	284	44	5	0.853	0.132	0.0150	125	0.375	32	50617	0.506	0.460	2.510	0.185	0.142	0.642	8
Pickens County, Georgia	Pickens, GA	Georgia\Pickens	13227	13	227	2012	2	262	0.00763	2	6	21	52	29	34	57	61	0.111	0.580	378	125	0.331	25	140	79	0.0954	0.534	0.302	3	13	0.0115	0.0496	217	40	5	0.828	0.153	0.0191	127	0.485	51	50131	0.509	0.464	2.580	0.189	0.163	0.640	5
Pierce County, Georgia	Pierce, GA	Georgia\Pierce	13229	13	229	2007	1	431	0.00232	0	30	35	74	55	72	69	96	0.151	0.550	574	133	0.232	44	152	155	0.102	0.353	0.360	102	13	0.237	0.0302	342	60	23	0.794	0.139	0.0534	175	0.406	66	37173	0.506	0.354	2.610	0.203	0.124	0.554	4
Pierce County, Georgia	Pierce, GA	Georgia\Pierce	13229	13	229	2012	0	356	0	4	13	39	74	29	59	65	73	0.157	0.553	476	136	0.286	54	111	99	0.152	0.312	0.278	107	16	0.301	0.0449	270	73	13	0.758	0.205	0.0365	188	0.528	60	38777	0.509	0.350	2.610	0.218	0.140	0.555	3
Pike County, Georgia	Pike, GA	Georgia\Pike	13231	13	231	2007	5	392	0.0128	0	25	60	115	31	52	42	67	0.217	0.411	574	181	0.315	25	169	150	0.0638	0.431	0.383	21	5	0.0536	0.0128	319	67	10	0.814	0.171	0.0255	147	0.375	35	51043	0.495	0.406	2.810	0.198	0.108	0.657	3
Pike County, Georgia	Pike, GA	Georgia\Pike	13231	13	231	2012	1	296	0.00338	1	10	27	61	40	29	48	80	0.128	0.530	419	143	0.341	18	114	115	0.0608	0.385	0.389	25	1	0.0845	0.00338	252	39	5	0.851	0.132	0.0169	104	0.351	24	51781	0.511	0.472	2.860	0.222	0.123	0.575	2
Polk County, Georgia	Polk, GA	Georgia\Polk	13233	13	233	2007	1	363	0.00275	0	19	54	77	53	50	42	68	0.201	0.441	559	198	0.354	31	127	138	0.0854	0.350	0.380	7	4	0.0193	0.0110	261	90	8	0.719	0.248	0.0220	150	0.413	22	37814	0.496	0.347	2.730	0.218	0.128	0.492	7
Polk County, Georgia	Polk, GA	Georgia\Polk	13233	13	233	2012	6	353	0.0170	0	8	26	65	65	50	61	78	0.0963	0.535	514	158	0.307	30	129	129	0.0850	0.365	0.365	8	12	0.0227	0.0340	268	76	9	0.759	0.215	0.0255	146	0.414	38	37815	0.505	0.339	2.780	0.227	0.134	0.520	7
Pulaski County, Georgia	Pulaski, GA	Georgia\Pulaski	13235	13	235	2007	0	190	0	6	16	22	42	31	20	17	36	0.232	0.384	260	80	0.308	9	51	62	0.0474	0.268	0.326	11	13	0.0579	0.0684	152	28	13	0.800	0.147	0.0684	79	0.416	694	39076	0.568	0.327	2.420	0.184	0.135	0.438	2
Pulaski County, Georgia	Pulaski, GA	Georgia\Pulaski	13235	13	235	2012	0	176	0	0	13	10	38	20	38	23	34	0.131	0.540	257	77	0.300	10	56	49	0.0568	0.318	0.278	10	4	0.0568	0.0227	136	35	5	0.773	0.199	0.0284	93	0.528	1958	35847	0.568	0.308	2.390	0.180	0.157	0.409	2
Putnam County, Georgia	Putnam, GA	Georgia\Putnam	13237	13	237	2012	0	165	0	0	1	6	43	17	32	22	44	0.0424	0.594	240	75	0.313	8	53	63	0.0485	0.321	0.382	3	0	0.0182	0	123	32	10	0.745	0.194	0.0606	68	0.412	0	40644	0.513	0.456	2.410	0.182	0.181	0.554	2
Quitman County, Georgia	Quitman, GA	Georgia\Quitman	13239	13	239	2012	0	21	0	0	0	0	6	5	3	4	3	0	0.476	29	8	0.276	0	4	2	0	0.190	0.0952	4	0	0.190	0	20	1	0	0.952	0.0476	0	5	0.238	0	28675	0.522	0.319	2.600	0.173	0.221	0.496	1
Richmond County, Georgia	Richmond, GA	Georgia\Richmond	13245	13	245	2007	0	154	0	0	6	16	42	11	16	25	38	0.143	0.513	232	74	0.319	36	41	59	0.234	0.266	0.383	7	5	0.0455	0.0325	130	15	2	0.844	0.0974	0.0130	51	0.331	38	36944	0.521	0.482	2.450	0.225	0.111	0.393	37
Richmond County, Georgia	Richmond, GA	Georgia\Richmond	13245	13	245	2012	0	123	0	0	6	7	21	18	8	28	35	0.106	0.577	198	78	0.394	21	52	31	0.171	0.423	0.252	13	8	0.106	0.0650	100	17	6	0.813	0.138	0.0488	50	0.407	19	36490	0.516	0.505	2.610	0.204	0.113	0.366	32
Rockdale County, Georgia	Rockdale, GA	Georgia\Rockdale	13247	13	247	2012	2	103	0.0194	0	0	4	15	20	17	16	31	0.0388	0.621	165	61	0.370	32	48	16	0.311	0.466	0.155	3	5	0.0291	0.0485	96	5	2	0.932	0.0485	0.0194	60	0.583	11	50699	0.524	0.562	2.890	0.217	0.106	0.494	23
Screven County, Georgia	Screven, GA	Georgia\Screven	13251	13	251	2007	1	419	0.00239	0	15	74	89	53	46	41	101	0.212	0.449	577	163	0.282	9	92	133	0.0215	0.220	0.317	25	5	0.0597	0.0119	293	105	19	0.699	0.251	0.0453	166	0.396	207	32638	0.513	0.321	2.800	0.207	0.142	0.470	3
Screven County, Georgia	Screven, GA	Georgia\Screven	13251	13	251	2012	1	344	0.00291	2	8	29	77	41	44	38	105	0.113	0.544	475	128	0.269	5	46	128	0.0145	0.134	0.372	18	6	0.0523	0.0174	248	86	10	0.721	0.250	0.0291	167	0.485	56	33508	0.512	0.336	2.910	0.197	0.149	0.417	3
Seminole County, Georgia	Seminole, GA	Georgia\Seminole	13253	13	253	2007	2	182	0.0110	0	19	15	49	29	24	14	32	0.187	0.385	228	57	0.250	21	25	51	0.115	0.137	0.280	7	4	0.0385	0.0220	97	61	20	0.533	0.335	0.110	88	0.484	1900	31094	0.521	0.363	2.730	0.207	0.161	0.447	3
Seminole County, Georgia	Seminole, GA	Georgia\Seminole	13253	13	253	2012	0	149	0	0	15	5	28	33	17	23	28	0.134	0.456	201	46	0.229	3	39	40	0.0201	0.262	0.268	11	1	0.0738	0.00671	80	59	10	0.537	0.396	0.0671	100	0.671	1422	31785	0.526	0.430	2.680	0.190	0.190	0.468	6
Spalding County, Georgia	Spalding, GA	Georgia\Spalding	13255	13	255	2007	5	347	0.0144	2	6	46	91	39	58	49	56	0.156	0.470	525	206	0.392	32	193	87	0.0922	0.556	0.251	13	1	0.0375	0.00288	299	37	7	0.862	0.107	0.0202	124	0.357	2	39310	0.511	0.376	2.720	0.225	0.115	0.471	16
Spalding County, Georgia	Spalding, GA	Georgia\Spalding	13255	13	255	2012	0	258	0	0	9	32	46	45	33	30	63	0.159	0.488	398	153	0.384	42	122	71	0.163	0.473	0.275	6	8	0.0233	0.0310	220	33	5	0.853	0.128	0.0194	127	0.492	24	35761	0.515	0.388	2.730	0.212	0.133	0.463	15
Stephens County, Georgia	Stephens, GA	Georgia\Stephens	13257	13	257	2012	0	218	0	0	16	28	40	38	18	23	55	0.202	0.440	298	60	0.201	12	86	92	0.0550	0.394	0.422	7	3	0.0321	0.0138	155	54	9	0.711	0.248	0.0413	117	0.537	3	34384	0.521	0.398	2.650	0.187	0.166	0.509	4
Sumter County, Georgia	Sumter, GA	Georgia\Sumter	13261	13	261	2007	5	429	0.0117	0	24	34	113	76	70	45	67	0.135	0.424	592	155	0.262	18	89	141	0.0420	0.207	0.329	37	14	0.0862	0.0326	329	87	35	0.767	0.203	0.0816	189	0.441	4571	34882	0.527	0.421	2.620	0.226	0.130	0.390	9
Sumter County, Georgia	Sumter, GA	Georgia\Sumter	13261	13	261	2012	1	369	0.00271	0	13	29	60	36	64	72	95	0.114	0.626	544	142	0.261	16	55	150	0.0434	0.149	0.407	29	4	0.0786	0.0108	281	62	26	0.762	0.168	0.0705	141	0.382	3748	32590	0.524	0.430	2.650	0.208	0.126	0.376	6
Tattnall County, Georgia	Tattnall, GA	Georgia\Tattnall	13267	13	267	2007	0	589	0	0	50	65	150	83	59	72	110	0.195	0.409	798	195	0.244	51	173	210	0.0866	0.294	0.357	98	29	0.166	0.0492	440	131	30	0.747	0.222	0.0509	276	0.469	9253	33003	0.428	0.274	2.890	0.189	0.109	0.440	5
Tattnall County, Georgia	Tattnall, GA	Georgia\Tattnall	13267	13	267	2012	0	565	0	0	19	58	108	114	67	68	131	0.136	0.471	802	226	0.282	36	165	231	0.0637	0.292	0.409	113	19	0.200	0.0336	432	99	34	0.765	0.175	0.0602	334	0.591	7939	37818	0.418	0.318	2.600	0.176	0.116	0.432	7
Taylor County, Georgia	Taylor, GA	Georgia\Taylor	13269	13	269	2007	3	262	0.0115	0	15	10	82	26	42	27	60	0.0954	0.492	379	103	0.272	3	53	97	0.0115	0.202	0.370	10	8	0.0382	0.0305	198	48	21	0.756	0.183	0.0802	118	0.450	440	29657	0.508	0.279	2.430	0.215	0.136	0.468	5
Taylor County, Georgia	Taylor, GA	Georgia\Taylor	13269	13	269	2012	0	224	0	0	9	14	51	25	34	35	56	0.103	0.558	333	88	0.264	3	44	83	0.0134	0.196	0.371	9	4	0.0402	0.0179	171	45	8	0.763	0.201	0.0357	105	0.469	44	30266	0.517	0.348	2.360	0.194	0.149	0.459	4
Telfair County, Georgia	Telfair, GA	Georgia\Telfair	13271	13	271	2007	3	301	0.00997	0	36	18	63	54	47	31	52	0.179	0.432	385	86	0.223	8	57	141	0.0266	0.189	0.468	22	10	0.0731	0.0332	238	63	13	0.791	0.209	0.0432	110	0.365	1063	28950	0.410	0.234	2.450	0.169	0.127	0.414	4
Telfair County, Georgia	Telfair, GA	Georgia\Telfair	13271	13	271	2012	0	300	0	2	12	17	64	48	84	28	45	0.103	0.523	436	124	0.284	8	80	128	0.0267	0.267	0.427	18	7	0.0600	0.0233	240	34	26	0.800	0.113	0.0867	110	0.367	88	27655	0.427	0.271	2.160	0.166	0.136	0.439	4
Terrell County, Georgia	Terrell, GA	Georgia\Terrell	13273	13	273	2012	1	248	0.00403	3	4	29	46	27	44	40	55	0.145	0.560	353	74	0.210	9	44	70	0.0363	0.177	0.282	13	3	0.0524	0.0121	185	42	21	0.746	0.169	0.0847	105	0.423	111	31095	0.519	0.307	2.660	0.204	0.149	0.420	4
Thomas County, Georgia	Thomas, GA	Georgia\Thomas	13275	13	275	2007	6	485	0.0124	3	17	49	106	52	72	56	130	0.142	0.532	715	172	0.241	38	124	150	0.0784	0.256	0.309	93	8	0.192	0.0165	346	113	21	0.713	0.233	0.0433	204	0.421	153	39665	0.528	0.409	2.470	0.206	0.141	0.476	10
Thomas County, Georgia	Thomas, GA	Georgia\Thomas	13275	13	275	2012	0	407	0	0	27	30	72	69	35	63	111	0.140	0.514	573	137	0.239	23	121	121	0.0565	0.297	0.297	80	7	0.197	0.0172	291	90	26	0.715	0.221	0.0639	221	0.543	104	35909	0.526	0.433	2.500	0.206	0.151	0.462	6
Tift County, Georgia	Tift, GA	Georgia\Tift	13277	13	277	2007	0	404	0	3	34	44	76	86	53	51	57	0.200	0.399	602	106	0.176	22	105	125	0.0545	0.260	0.309	41	30	0.101	0.0743	252	98	55	0.624	0.243	0.136	212	0.525	8830	37335	0.510	0.434	2.740	0.223	0.116	0.472	9
Tift County, Georgia	Tift, GA	Georgia\Tift	13277	13	277	2012	2	285	0.00702	0	13	25	64	39	49	39	56	0.133	0.505	422	109	0.258	22	91	95	0.0772	0.319	0.333	36	10	0.126	0.0351	182	74	29	0.639	0.260	0.102	123	0.432	4955	33716	0.521	0.458	2.830	0.217	0.128	0.436	9
Toombs County, Georgia	Toombs, GA	Georgia\Toombs	13279	13	279	2007	1	341	0.00293	5	9	25	75	64	50	42	71	0.114	0.478	461	102	0.221	16	90	102	0.0469	0.264	0.299	40	29	0.117	0.0850	282	54	10	0.827	0.158	0.0293	137	0.402	6507	32480	0.516	0.377	2.720	0.228	0.125	0.471	5
Toombs County, Georgia	Toombs, GA	Georgia\Toombs	13279	13	279	2012	0	268	0	0	12	26	50	28	29	52	71	0.142	0.567	378	107	0.283	22	77	90	0.0821	0.287	0.336	31	19	0.116	0.0709	222	40	6	0.828	0.149	0.0224	80	0.299	5994	31820	0.525	0.392	2.590	0.234	0.138	0.532	5
Towns County, Georgia	Towns, GA	Georgia\Towns	13281	13	281	2012	0	109	0	0	0	14	20	11	42	6	16	0.128	0.587	160	39	0.244	9	55	30	0.0826	0.505	0.275	5	4	0.0459	0.0367	55	45	9	0.505	0.413	0.0826	54	0.495	4	37826	0.523	0.501	2.170	0.129	0.292	0.580	1
Treutlen County, Georgia	Treutlen, GA	Georgia\Treutlen	13283	13	283	2007	1	151	0.00662	0	9	18	30	21	17	13	43	0.179	0.483	193	60	0.311	13	46	52	0.0861	0.305	0.344	8	5	0.0530	0.0331	130	15	6	0.861	0.0993	0.0397	45	0.298	63	29442	0.495	0.285	2.730	0.202	0.141	0.452	2
Treutlen County, Georgia	Treutlen, GA	Georgia\Treutlen	13283	13	283	2012	0	149	0	0	0	17	19	18	35	18	42	0.114	0.638	197	51	0.259	7	40	58	0.0470	0.268	0.389	12	7	0.0805	0.0470	132	11	6	0.886	0.0738	0.0403	41	0.275	24	32063	0.499	0.250	2.720	0.214	0.137	0.456	1
Troup County, Georgia	Troup, GA	Georgia\Troup	13285	13	285	2012	0	212	0	0	2	19	37	43	38	32	41	0.0991	0.524	303	84	0.277	10	92	67	0.0472	0.434	0.316	4	6	0.0189	0.0283	180	22	10	0.849	0.104	0.0472	107	0.505	8	38598	0.519	0.462	2.660	0.219	0.124	0.458	16
Turner County, Georgia	Turner, GA	Georgia\Turner	13287	13	287	2007	10	278	0.0360	3	13	50	69	49	37	20	37	0.237	0.338	397	108	0.272	27	64	59	0.0971	0.230	0.212	19	6	0.0683	0.0216	164	91	47	0.590	0.327	0.169	118	0.424	1064	30582	0.516	0.291	2.510	0.232	0.132	0.466	1
Union County, Georgia	Union, GA	Georgia\Union	13291	13	291	2007	2	281	0.00712	1	12	30	81	47	35	21	54	0.153	0.391	429	143	0.333	25	148	77	0.0890	0.527	0.274	5	6	0.0178	0.0214	193	77	17	0.687	0.274	0.0605	85	0.302	35	42302	0.507	0.495	2.160	0.152	0.226	0.662	5
Union County, Georgia	Union, GA	Georgia\Union	13291	13	291	2012	2	249	0.00803	0	4	18	50	46	43	33	55	0.0884	0.526	407	126	0.310	12	117	94	0.0482	0.470	0.378	5	8	0.0201	0.0321	144	96	9	0.578	0.386	0.0361	106	0.426	266	38334	0.513	0.517	2.250	0.147	0.266	0.670	5
Upson County, Georgia	Upson, GA	Georgia\Upson	13293	13	293	2007	2	348	0.00575	0	19	56	110	44	38	40	41	0.216	0.342	483	137	0.284	21	134	135	0.0603	0.385	0.388	19	0	0.0546	0	293	52	7	0.842	0.149	0.0201	102	0.293	5	35046	0.518	0.344	2.560	0.200	0.136	0.463	8
Upson County, Georgia	Upson, GA	Georgia\Upson	13293	13	293	2012	1	296	0.00338	0	23	11	78	61	43	28	52	0.115	0.416	420	119	0.283	16	113	113	0.0541	0.382	0.382	14	4	0.0473	0.0135	248	34	14	0.838	0.115	0.0473	118	0.399	14	34395	0.520	0.392	2.600	0.191	0.157	0.467	7
Walker County, Georgia	Walker, GA	Georgia\Walker	13295	13	295	2007	4	538	0.00743	0	39	68	154	62	73	46	96	0.199	0.400	817	251	0.307	32	203	185	0.0595	0.377	0.344	5	5	0.00929	0.00929	395	131	12	0.734	0.243	0.0223	231	0.429	47	37568	0.509	0.396	2.480	0.190	0.138	0.556	11
Walker County, Georgia	Walker, GA	Georgia\Walker	13295	13	295	2012	9	528	0.0170	4	14	56	111	97	55	83	108	0.140	0.466	799	238	0.298	33	180	177	0.0625	0.341	0.335	12	10	0.0227	0.0189	375	139	14	0.710	0.263	0.0265	282	0.534	21	36628	0.509	0.412	2.560	0.195	0.150	0.540	10
Walton County, Georgia	Walton, GA	Georgia\Walton	13297	13	297	2007	3	490	0.00612	0	16	51	100	87	72	58	106	0.137	0.482	711	207	0.291	53	203	161	0.108	0.414	0.329	19	11	0.0388	0.0224	396	83	13	0.808	0.169	0.0265	194	0.396	40	53022	0.509	0.409	2.870	0.219	0.105	0.599	8
Walton County, Georgia	Walton, GA	Georgia\Walton	13297	13	297	2012	13	477	0.0273	0	9	40	87	65	71	76	129	0.103	0.579	743	230	0.310	58	182	163	0.122	0.382	0.342	15	8	0.0314	0.0168	363	89	25	0.761	0.187	0.0524	259	0.543	102	52737	0.513	0.488	2.800	0.223	0.121	0.595	8
Warren County, Georgia	Warren, GA	Georgia\Warren	13301	13	301	2007	5	188	0.0266	0	4	24	40	23	27	16	54	0.149	0.516	273	97	0.355	5	55	76	0.0266	0.293	0.404	2	4	0.0106	0.0213	152	28	6	0.809	0.149	0.0319	64	0.340	31	31964	0.533	0.252	2.440	0.208	0.156	0.433	1
Warren County, Georgia	Warren, GA	Georgia\Warren	13301	13	301	2012	2	134	0.0149	0	0	12	28	23	12	8	51	0.0896	0.530	202	79	0.391	4	31	58	0.0299	0.231	0.433	5	3	0.0373	0.0224	106	19	9	0.791	0.142	0.0672	51	0.381	25	30063	0.538	0.279	2.500	0.192	0.179	0.412	1
Washington County, Georgia	Washington, GA	Georgia\Washington	13303	13	303	2007	4	425	0.00941	0	10	55	90	60	57	42	111	0.153	0.494	565	143	0.253	22	93	141	0.0518	0.219	0.332	24	4	0.0565	0.00941	330	73	14	0.776	0.172	0.0329	131	0.308	42	34760	0.536	0.319	2.630	0.206	0.135	0.426	3
Washington County, Georgia	Washington, GA	Georgia\Washington	13303	13	303	2012	0	408	0	4	25	38	101	67	47	41	85	0.164	0.424	544	113	0.208	25	67	159	0.0613	0.164	0.390	37	13	0.0907	0.0319	299	94	15	0.733	0.230	0.0368	150	0.368	86	33068	0.490	0.335	2.720	0.192	0.136	0.441	2
Wayne County, Georgia	Wayne, GA	Georgia\Wayne	13305	13	305	2007	0	313	0	0	16	29	91	53	42	32	50	0.144	0.396	467	145	0.310	27	110	112	0.0863	0.351	0.358	49	9	0.157	0.0288	246	53	15	0.786	0.169	0.0479	140	0.447	1127	38773	0.475	0.364	2.740	0.206	0.112	0.513	2
Webster County, Georgia	Webster, GA	Georgia\Webster	13307	13	307	2007	3	114	0.0263	0	4	12	22	4	24	15	33	0.140	0.632	163	41	0.252	5	8	48	0.0439	0.0702	0.421	4	3	0.0351	0.0263	88	15	3	0.772	0.132	0.0263	42	0.368	71	33287	0.494	0.294	2.490	0.197	0.146	0.446	1
Webster County, Georgia	Webster, GA	Georgia\Webster	13307	13	307	2012	0	102	0	0	1	5	19	13	3	31	30	0.0588	0.627	137	38	0.277	5	15	41	0.0490	0.147	0.402	6	4	0.0588	0.0392	87	15	0	0.853	0.147	0	40	0.392	28	32789	0.513	0.329	2.260	0.211	0.150	0.481	1
Wheeler County, Georgia	Wheeler, GA	Georgia\Wheeler	13309	13	309	2007	4	143	0.0280	0	1	4	46	19	19	15	39	0.0350	0.510	205	62	0.302	3	27	59	0.0210	0.189	0.413	10	8	0.0699	0.0559	110	23	4	0.769	0.161	0.0280	47	0.329	638	31707	0.392	0.237	2.760	0.162	0.103	0.384	4
White County, Georgia	White, GA	Georgia\White	13311	13	311	2007	4	291	0.0137	2	17	28	75	43	27	48	51	0.162	0.433	428	119	0.278	27	146	90	0.0928	0.502	0.309	11	2	0.0378	0.00687	234	50	15	0.804	0.172	0.0515	141	0.485	51	41325	0.502	0.458	2.530	0.183	0.149	0.595	5
White County, Georgia	White, GA	Georgia\White	13311	13	311	2012	0	299	0	7	11	27	65	39	34	22	94	0.151	0.502	477	142	0.298	40	152	86	0.134	0.508	0.288	3	11	0.0100	0.0368	221	57	21	0.739	0.191	0.0702	161	0.538	32	41283	0.511	0.527	2.190	0.188	0.175	0.652	2
Whitfield County, Georgia	Whitfield, GA	Georgia\Whitfield	13313	13	313	2012	1	378	0.00265	3	22	26	61	31	61	70	104	0.135	0.622	572	156	0.273	40	131	148	0.106	0.347	0.392	3	5	0.00794	0.0132	282	80	16	0.746	0.212	0.0423	186	0.492	20	39860	0.502	0.400	2.940	0.239	0.112	0.522	23
Wilkes County, Georgia	Wilkes, GA	Georgia\Wilkes	13317	13	317	2007	1	356	0.00281	0	6	33	95	39	53	55	75	0.110	0.514	543	159	0.293	9	80	154	0.0253	0.225	0.433	6	11	0.0169	0.0309	278	73	5	0.781	0.205	0.0140	156	0.438	57	32461	0.515	0.323	2.490	0.184	0.172	0.453	5
Wilkes County, Georgia	Wilkes, GA	Georgia\Wilkes	13317	13	317	2012	0	317	0	1	1	24	69	36	47	46	93	0.0820	0.587	472	139	0.294	9	67	120	0.0284	0.211	0.379	6	9	0.0189	0.0284	228	82	7	0.719	0.259	0.0221	149	0.470	81	31957	0.512	0.365	2.500	0.181	0.186	0.410	4
Wilkinson County, Georgia	Wilkinson, GA	Georgia\Wilkinson	13319	13	319	2007	0	158	0	0	5	9	35	26	17	22	44	0.0886	0.525	234	67	0.286	5	42	64	0.0316	0.266	0.405	11	8	0.0696	0.0506	134	17	4	0.848	0.108	0.0253	68	0.430	22	35367	0.522	0.317	2.580	0.210	0.137	0.464	2
Wilkinson County, Georgia	Wilkinson, GA	Georgia\Wilkinson	13319	13	319	2012	2	114	0.0175	0	11	8	11	16	22	19	27	0.167	0.596	159	52	0.327	7	27	50	0.0614	0.237	0.439	4	4	0.0351	0.0351	94	17	3	0.825	0.149	0.0263	45	0.395	33	36219	0.521	0.348	2.850	0.202	0.157	0.456	3
Worth County, Georgia	Worth, GA	Georgia\Worth	13321	13	321	2007	1	496	0.00202	1	7	55	126	82	80	56	89	0.127	0.454	674	123	0.182	30	119	156	0.0605	0.240	0.315	41	17	0.0827	0.0343	352	113	34	0.710	0.228	0.0685	229	0.462	3352	37643	0.514	0.336	2.650	0.207	0.131	0.501	5
Worth County, Georgia	Worth, GA	Georgia\Worth	13321	13	321	2012	0	487	0	2	9	30	123	80	85	60	98	0.0842	0.499	677	151	0.223	27	106	155	0.0554	0.218	0.318	32	12	0.0657	0.0246	303	151	33	0.622	0.310	0.0678	249	0.511	2795	35815	0.520	0.349	2.690	0.202	0.145	0.492	2
Ada County, Idaho	Ada, ID	Idaho\Ada	16001	16	1	2007	15	1323	0.0113	0	34	154	415	221	154	133	212	0.142	0.377	2099	767	0.365	511	573	154	0.386	0.433	0.116	35	27	0.0265	0.0204	1079	194	77	0.816	0.147	0.0582	419	0.317	992	55121	0.497	0.669	2.540	0.212	0.0950	0.563	46
Ada County, Idaho	Ada, ID	Idaho\Ada	16001	16	1	2012	20	1233	0.0162	4	16	94	322	218	201	117	261	0.0925	0.470	2043	765	0.374	484	503	161	0.393	0.408	0.131	30	45	0.0243	0.0365	981	194	58	0.796	0.157	0.0470	538	0.436	926	54337	0.499	0.701	2.580	0.222	0.105	0.553	39
Adams County, Idaho	Adams, ID	Idaho\Adams	16003	16	3	2012	0	234	0	0	3	14	42	29	43	32	71	0.0726	0.624	397	158	0.398	20	63	54	0.0855	0.269	0.231	4	6	0.0171	0.0256	162	65	7	0.692	0.278	0.0299	125	0.534	1	34207	0.487	0.519	2.260	0.153	0.208	0.626	2
Bannock County, Idaho	Bannock, ID	Idaho\Bannock	16005	16	5	2007	10	937	0.0107	5	67	62	229	139	135	97	203	0.143	0.464	1464	477	0.326	224	269	181	0.239	0.287	0.193	7	14	0.00747	0.0149	753	153	36	0.804	0.163	0.0384	334	0.356	3591	44150	0.508	0.605	2.680	0.231	0.105	0.548	9
Bannock County, Idaho	Bannock, ID	Idaho\Bannock	16005	16	5	2012	15	819	0.0183	0	37	74	127	140	136	101	204	0.136	0.538	1324	450	0.340	175	207	187	0.214	0.253	0.228	12	28	0.0147	0.0342	644	143	32	0.786	0.175	0.0391	349	0.426	7767	42993	0.501	0.632	2.670	0.234	0.112	0.530	9
Benewah County, Idaho	Benewah, ID	Idaho\Benewah	16009	16	9	2012	0	274	0	0	11	9	39	66	46	30	73	0.0730	0.544	443	165	0.372	13	83	91	0.0474	0.303	0.332	5	2	0.0182	0.00730	204	62	8	0.745	0.226	0.0292	125	0.456	12	40069	0.490	0.433	2.430	0.193	0.183	0.562	3
Bingham County, Idaho	Bingham, ID	Idaho\Bingham	16011	16	11	2007	14	1328	0.0105	7	121	165	394	197	158	103	183	0.221	0.334	2175	631	0.290	400	348	204	0.301	0.262	0.154	6	93	0.00452	0.0700	917	321	95	0.691	0.242	0.0715	632	0.476	75490	42714	0.500	0.504	3.080	0.254	0.103	0.588	6
Bingham County, Idaho	Bingham, ID	Idaho\Bingham	16011	16	11	2012	3	1265	0.00237	0	112	164	272	187	213	120	197	0.218	0.419	2069	628	0.304	354	360	195	0.280	0.285	0.154	8	87	0.00632	0.0688	820	341	104	0.648	0.270	0.0822	740	0.585	77308	46816	0.498	0.516	3.070	0.277	0.114	0.584	5
Blaine County, Idaho	Blaine, ID	Idaho\Blaine	16013	16	13	2007	0	193	0	0	4	25	57	26	29	23	29	0.150	0.420	310	85	0.274	13	68	26	0.0674	0.352	0.135	0	5	0	0.0259	147	31	6	0.762	0.161	0.0311	87	0.451	1377	65857	0.480	0.676	2.440	0.178	0.0910	0.557	5
Bonner County, Idaho	Bonner, ID	Idaho\Bonner	16017	16	17	2007	9	687	0.0131	0	11	72	188	110	102	84	120	0.121	0.445	1146	454	0.396	58	304	191	0.0844	0.443	0.278	18	2	0.0262	0.00291	554	117	22	0.806	0.170	0.0320	327	0.476	4	42420	0.501	0.538	2.580	0.168	0.140	0.556	12
Bonner County, Idaho	Bonner, ID	Idaho\Bonner	16017	16	17	2012	4	686	0.00583	0	24	53	118	141	114	81	155	0.112	0.510	1167	486	0.416	88	262	178	0.128	0.382	0.259	21	18	0.0306	0.0262	544	108	34	0.793	0.157	0.0496	294	0.429	31	39720	0.496	0.566	2.260	0.178	0.172	0.599	13
Bonneville County, Idaho	Bonneville, ID	Idaho\Bonneville	16019	16	19	2007	4	926	0.00432	4	50	72	272	141	118	109	160	0.136	0.418	1471	451	0.307	182	296	159	0.197	0.320	0.172	12	28	0.0130	0.0302	670	207	57	0.724	0.224	0.0616	346	0.374	27245	51260	0.503	0.592	2.760	0.241	0.103	0.605	9
Bonneville County, Idaho	Bonneville, ID	Idaho\Bonneville	16019	16	19	2012	7	893	0.00784	3	46	88	221	145	136	108	146	0.153	0.437	1415	428	0.302	188	286	148	0.211	0.320	0.166	16	21	0.0179	0.0235	633	202	58	0.709	0.226	0.0649	348	0.390	23796	50347	0.501	0.612	2.870	0.267	0.109	0.580	8
Boundary County, Idaho	Boundary, ID	Idaho\Boundary	16021	16	21	2007	3	373	0.00804	0	20	63	73	61	52	53	51	0.223	0.418	555	184	0.332	46	130	117	0.123	0.349	0.314	8	6	0.0214	0.0161	267	89	21	0.716	0.239	0.0563	176	0.472	10	37653	0.502	0.366	2.690	0.202	0.136	0.542	3
Boundary County, Idaho	Boundary, ID	Idaho\Boundary	16021	16	21	2012	7	370	0.0189	0	10	43	83	78	58	35	63	0.143	0.422	590	214	0.363	36	128	124	0.0973	0.346	0.335	13	11	0.0351	0.0297	243	104	23	0.657	0.281	0.0622	153	0.414	16	38257	0.494	0.427	2.610	0.208	0.167	0.578	4
Butte County, Idaho	Butte, ID	Idaho\Butte	16023	16	23	2012	0	214	0	0	16	20	49	31	31	23	44	0.168	0.458	342	108	0.316	6	40	39	0.0280	0.187	0.182	1	3	0.00467	0.0140	171	40	3	0.799	0.187	0.0140	152	0.710	595	43611	0.486	0.552	2.520	0.228	0.175	0.610	1
Camas County, Idaho	Camas, ID	Idaho\Camas	16025	16	25	2012	2	114	0.0175	0	4	6	23	26	5	16	34	0.0877	0.482	159	41	0.258	3	25	26	0.0263	0.219	0.228	0	7	0	0.0614	86	20	8	0.754	0.175	0.0702	64	0.561	9	48621	0.479	0.491	2.840	0.183	0.159	0.596	1
Canyon County, Idaho	Canyon, ID	Idaho\Canyon	16027	16	27	2007	5	2368	0.00211	8	129	381	708	312	292	242	296	0.219	0.351	3727	1288	0.346	834	914	362	0.352	0.386	0.153	60	63	0.0253	0.0266	1799	463	157	0.760	0.196	0.0663	959	0.405	15677	43132	0.501	0.459	2.840	0.247	0.101	0.575	21
Canyon County, Idaho	Canyon, ID	Idaho\Canyon	16027	16	27	2012	8	2331	0.00343	31	162	274	554	372	302	226	410	0.200	0.402	3722	1267	0.340	813	850	362	0.349	0.365	0.155	61	107	0.0262	0.0459	1653	504	174	0.709	0.216	0.0746	1062	0.456	15364	41700	0.505	0.486	2.960	0.267	0.108	0.553	22
Caribou County, Idaho	Caribou, ID	Idaho\Caribou	16029	16	29	2007	3	454	0.00661	0	23	42	107	60	56	44	122	0.143	0.489	718	193	0.269	16	61	85	0.0352	0.134	0.187	0	12	0	0.0264	321	100	29	0.707	0.220	0.0639	228	0.502	6284	48066	0.501	0.516	2.510	0.217	0.142	0.683	3
Caribou County, Idaho	Caribou, ID	Idaho\Caribou	16029	16	29	2012	0	436	0	3	49	66	78	56	47	53	84	0.271	0.422	747	191	0.256	34	50	71	0.0780	0.115	0.163	0	17	0	0.0390	271	129	36	0.622	0.296	0.0826	241	0.553	9438	55010	0.496	0.529	2.570	0.241	0.158	0.658	3
Cassia County, Idaho	Cassia, ID	Idaho\Cassia	16031	16	31	2007	2	644	0.00311	4	42	110	188	86	84	46	84	0.242	0.332	1092	282	0.258	109	128	106	0.169	0.199	0.165	2	25	0.00311	0.0388	422	161	66	0.655	0.250	0.102	347	0.539	29174	37837	0.500	0.493	2.840	0.254	0.129	0.621	5
Cassia County, Idaho	Cassia, ID	Idaho\Cassia	16031	16	31	2012	2	668	0.00299	0	36	105	198	95	83	43	108	0.211	0.350	1171	331	0.283	132	153	95	0.198	0.229	0.142	2	18	0.00299	0.0269	416	185	67	0.623	0.277	0.100	375	0.561	26407	42155	0.494	0.513	2.930	0.277	0.129	0.588	4
Elmore County, Idaho	Elmore, ID	Idaho\Elmore	16039	16	39	2007	1	381	0.00262	0	23	59	92	68	47	41	51	0.215	0.365	604	192	0.318	106	102	51	0.278	0.268	0.134	2	6	0.00525	0.0157	283	69	42	0.743	0.181	0.110	168	0.441	9569	50920	0.447	0.536	2.910	0.234	0.0810	0.609	4
Elmore County, Idaho	Elmore, ID	Idaho\Elmore	16039	16	39	2012	0	349	0	0	11	24	92	61	59	38	64	0.100	0.461	597	198	0.332	100	88	59	0.287	0.252	0.169	5	15	0.0143	0.0430	249	76	24	0.713	0.218	0.0688	166	0.476	7842	42391	0.483	0.538	2.710	0.240	0.101	0.600	4
Franklin County, Idaho	Franklin, ID	Idaho\Franklin	16041	16	41	2007	0	739	0	1	34	98	163	124	93	85	141	0.180	0.432	1144	314	0.274	129	149	177	0.175	0.202	0.240	1	4	0.00135	0.00541	532	172	29	0.720	0.233	0.0392	310	0.419	511	45370	0.496	0.470	3.050	0.268	0.110	0.681	2
Fremont County, Idaho	Fremont, ID	Idaho\Fremont	16043	16	43	2007	4	536	0.00746	2	21	51	138	102	59	44	119	0.138	0.414	859	259	0.302	48	117	130	0.0896	0.218	0.243	1	44	0.00187	0.0821	363	131	33	0.677	0.244	0.0616	262	0.489	21732	40571	0.483	0.544	2.870	0.243	0.128	0.676	2
Fremont County, Idaho	Fremont, ID	Idaho\Fremont	16043	16	43	2012	2	601	0.00333	0	49	54	132	111	94	49	112	0.171	0.424	997	323	0.324	75	128	144	0.125	0.213	0.240	4	51	0.00666	0.0849	391	156	54	0.651	0.260	0.0899	314	0.522	30875	41629	0.474	0.537	2.750	0.258	0.139	0.666	2
Gem County, Idaho	Gem, ID	Idaho\Gem	16045	16	45	2007	7	822	0.00852	0	42	121	228	72	104	117	138	0.198	0.437	1309	544	0.416	247	318	147	0.300	0.387	0.179	49	9	0.0596	0.0109	634	158	22	0.771	0.192	0.0268	394	0.479	28	41392	0.503	0.463	2.550	0.201	0.158	0.590	2
Gooding County, Idaho	Gooding, ID	Idaho\Gooding	16047	16	47	2007	6	665	0.00902	1	41	65	205	82	108	59	104	0.161	0.408	1078	312	0.289	138	217	145	0.208	0.326	0.218	21	24	0.0316	0.0361	500	119	43	0.752	0.179	0.0647	380	0.571	8923	39039	0.485	0.399	2.620	0.229	0.147	0.611	4
Gooding County, Idaho	Gooding, ID	Idaho\Gooding	16047	16	47	2012	4	596	0.00671	0	32	67	132	83	87	89	106	0.166	0.473	1012	307	0.303	131	187	100	0.220	0.314	0.168	13	18	0.0218	0.0302	447	120	29	0.750	0.201	0.0487	310	0.520	7851	39809	0.483	0.419	2.740	0.247	0.150	0.616	5
Idaho County, Idaho	Idaho, ID	Idaho\Idaho	16049	16	49	2007	7	760	0.00921	7	17	70	164	139	119	93	151	0.124	0.478	1188	389	0.327	30	174	177	0.0395	0.229	0.233	3	6	0.00395	0.00789	498	219	40	0.655	0.288	0.0526	391	0.514	14	36952	0.484	0.389	2.330	0.162	0.179	0.559	7
Idaho County, Idaho	Idaho, ID	Idaho\Idaho	16049	16	49	2012	2	731	0.00274	4	38	60	152	87	132	118	140	0.140	0.534	1137	387	0.340	42	137	164	0.0575	0.187	0.224	9	2	0.0123	0.00274	448	249	34	0.613	0.341	0.0465	379	0.518	7	36365	0.478	0.440	2.350	0.169	0.212	0.565	4
Jefferson County, Idaho	Jefferson, ID	Idaho\Jefferson	16051	16	51	2007	3	826	0.00363	8	52	117	257	120	59	92	121	0.214	0.329	1333	369	0.277	161	300	151	0.195	0.363	0.183	2	32	0.00242	0.0387	579	202	51	0.701	0.245	0.0617	371	0.449	28933	47726	0.497	0.516	3.100	0.258	0.0920	0.688	3
Jefferson County, Idaho	Jefferson, ID	Idaho\Jefferson	16051	16	51	2012	0	776	0	6	53	99	211	112	117	61	117	0.204	0.380	1300	387	0.298	150	265	145	0.193	0.341	0.187	3	20	0.00387	0.0258	498	222	56	0.642	0.286	0.0722	341	0.439	21515	50080	0.498	0.579	3.190	0.302	0.0958	0.684	2
Jerome County, Idaho	Jerome, ID	Idaho\Jerome	16053	16	53	2007	2	604	0.00331	2	56	76	178	94	73	57	68	0.222	0.328	985	285	0.289	142	166	110	0.235	0.275	0.182	6	17	0.00993	0.0281	402	149	34	0.666	0.247	0.0563	326	0.540	10418	41790	0.488	0.430	3.010	0.242	0.117	0.587	1
Jerome County, Idaho	Jerome, ID	Idaho\Jerome	16053	16	53	2012	2	560	0.00357	4	39	85	144	100	67	55	66	0.229	0.336	896	242	0.270	107	152	126	0.191	0.271	0.225	1	21	0.00179	0.0375	359	140	61	0.641	0.250	0.109	354	0.632	10310	43384	0.489	0.429	2.920	0.261	0.112	0.600	1
Kootenai County, Idaho	Kootenai, ID	Idaho\Kootenai	16055	16	55	2007	1	826	0.00121	0	28	82	225	136	105	97	153	0.133	0.430	1313	491	0.374	136	342	170	0.165	0.414	0.206	17	8	0.0206	0.00969	669	111	22	0.810	0.134	0.0266	330	0.400	142	46724	0.505	0.592	2.520	0.197	0.130	0.558	19
Kootenai County, Idaho	Kootenai, ID	Idaho\Kootenai	16055	16	55	2012	9	824	0.0109	0	33	63	156	145	134	109	184	0.117	0.518	1351	504	0.373	169	312	180	0.205	0.379	0.218	24	31	0.0291	0.0376	698	101	25	0.847	0.123	0.0303	396	0.481	151	46886	0.507	0.617	2.490	0.203	0.145	0.569	18
Latah County, Idaho	Latah, ID	Idaho\Latah	16057	16	57	2007	9	1104	0.00815	3	43	109	274	167	179	102	227	0.140	0.460	1752	669	0.382	58	273	415	0.0525	0.247	0.376	6	4	0.00543	0.00362	871	168	53	0.789	0.152	0.0480	405	0.367	9	42031	0.485	0.710	2.360	0.151	0.0980	0.458	10
Latah County, Idaho	Latah, ID	Idaho\Latah	16057	16	57	2012	14	1053	0.0133	0	46	96	183	165	177	163	223	0.135	0.535	1720	628	0.365	63	259	379	0.0598	0.246	0.360	6	20	0.00570	0.0190	792	199	62	0.752	0.189	0.0589	456	0.433	21	40873	0.485	0.753	2.280	0.156	0.104	0.473	7
Lemhi County, Idaho	Lemhi, ID	Idaho\Lemhi	16059	16	59	2012	0	350	0	0	18	18	71	67	49	58	69	0.103	0.503	574	209	0.364	46	117	69	0.131	0.334	0.197	4	10	0.0114	0.0286	223	102	25	0.637	0.291	0.0714	170	0.486	17	36797	0.490	0.584	2.080	0.159	0.222	0.595	4
Lincoln County, Idaho	Lincoln, ID	Idaho\Lincoln	16063	16	63	2007	2	258	0.00775	0	15	29	69	54	25	16	50	0.171	0.353	428	142	0.332	19	36	71	0.0736	0.140	0.275	0	2	0	0.00775	191	55	15	0.740	0.213	0.0581	158	0.612	1227	40271	0.492	0.397	2.490	0.233	0.118	0.646	2
Lincoln County, Idaho	Lincoln, ID	Idaho\Lincoln	16063	16	63	2012	6	310	0.0194	0	17	30	83	53	47	25	55	0.152	0.410	511	172	0.337	23	61	90	0.0742	0.197	0.290	0	2	0	0.00645	234	60	16	0.755	0.194	0.0516	179	0.577	255	42224	0.483	0.383	3.090	0.269	0.110	0.623	2
Madison County, Idaho	Madison, ID	Idaho\Madison	16065	16	65	2007	0	450	0	4	42	62	135	37	48	50	72	0.240	0.378	721	178	0.247	76	117	91	0.169	0.260	0.202	0	68	0	0.151	265	148	33	0.589	0.329	0.0733	226	0.502	36664	39543	0.530	0.786	3.480	0.223	0.0620	0.472	3
Madison County, Idaho	Madison, ID	Idaho\Madison	16065	16	65	2012	3	472	0.00636	6	25	46	125	80	59	44	87	0.163	0.403	788	185	0.235	97	131	74	0.206	0.278	0.157	2	50	0.00424	0.106	267	165	40	0.566	0.350	0.0847	218	0.462	30673	37565	0.516	0.811	3.580	0.224	0.0557	0.514	4
Minidoka County, Idaho	Minidoka, ID	Idaho\Minidoka	16067	16	67	2007	2	626	0.00319	2	42	66	226	88	79	50	73	0.176	0.323	952	260	0.273	157	168	99	0.251	0.268	0.158	0	30	0	0.0479	404	182	49	0.645	0.291	0.0783	334	0.534	30048	39490	0.501	0.420	2.760	0.239	0.141	0.619	3
Minidoka County, Idaho	Minidoka, ID	Idaho\Minidoka	16067	16	67	2012	1	622	0.00161	3	43	87	148	93	103	55	90	0.214	0.399	964	258	0.268	149	169	94	0.240	0.272	0.151	0	26	0	0.0418	377	181	64	0.606	0.291	0.103	352	0.566	31685	42978	0.494	0.404	2.900	0.240	0.148	0.586	1
Nez Perce County, Idaho	Nez Perce, ID	Idaho\Nez Perce	16069	16	69	2007	3	473	0.00634	9	27	55	129	38	67	46	102	0.192	0.455	817	271	0.332	62	104	97	0.131	0.220	0.205	9	4	0.0190	0.00846	305	110	68	0.645	0.233	0.144	241	0.510	8	40726	0.511	0.536	2.370	0.178	0.169	0.525	11
Nez Perce County, Idaho	Nez Perce, ID	Idaho\Nez Perce	16069	16	69	2012	2	430	0.00465	0	34	39	118	53	41	47	98	0.170	0.433	715	237	0.331	90	88	51	0.209	0.205	0.119	13	8	0.0302	0.0186	261	94	75	0.607	0.219	0.174	224	0.521	27	45155	0.504	0.556	2.380	0.178	0.180	0.518	9
Owyhee County, Idaho	Owyhee, ID	Idaho\Owyhee	16073	16	73	2007	2	620	0.00323	5	29	81	176	108	94	50	77	0.185	0.356	989	317	0.321	120	147	117	0.194	0.237	0.189	4	10	0.00645	0.0161	422	144	77	0.681	0.232	0.124	353	0.569	2070	35683	0.476	0.381	2.700	0.231	0.132	0.619	4
Owyhee County, Idaho	Owyhee, ID	Idaho\Owyhee	16073	16	73	2012	2	578	0.00346	4	38	77	124	102	95	70	68	0.206	0.403	993	353	0.355	86	151	106	0.149	0.261	0.183	4	2	0.00692	0.00346	393	143	42	0.680	0.247	0.0727	391	0.676	572	38197	0.489	0.360	2.930	0.242	0.140	0.549	2
Payette County, Idaho	Payette, ID	Idaho\Payette	16075	16	75	2007	0	678	0	3	45	80	208	96	95	79	72	0.189	0.363	1111	377	0.339	158	287	145	0.233	0.423	0.214	40	24	0.0590	0.0354	516	121	38	0.761	0.178	0.0560	292	0.431	3028	42754	0.503	0.428	2.750	0.227	0.133	0.589	6
Payette County, Idaho	Payette, ID	Idaho\Payette	16075	16	75	2012	1	655	0.00153	6	39	84	153	110	94	54	115	0.197	0.402	1074	374	0.348	169	262	129	0.258	0.400	0.197	25	14	0.0382	0.0214	466	150	39	0.711	0.229	0.0595	341	0.521	3186	41314	0.505	0.441	2.740	0.235	0.153	0.555	3
Power County, Idaho	Power, ID	Idaho\Power	16077	16	77	2007	0	336	0	2	19	30	92	64	34	30	65	0.152	0.384	596	154	0.258	24	35	53	0.0714	0.104	0.158	1	28	0.00298	0.0833	219	86	39	0.652	0.256	0.116	170	0.506	35151	38259	0.503	0.469	2.780	0.240	0.111	0.644	2
Power County, Idaho	Power, ID	Idaho\Power	16077	16	77	2012	0	308	0	5	15	27	45	67	57	22	70	0.153	0.484	528	146	0.277	30	45	40	0.0974	0.146	0.130	3	25	0.00974	0.0812	200	86	22	0.649	0.279	0.0714	195	0.633	38999	40713	0.485	0.452	2.990	0.259	0.121	0.633	1
Teton County, Idaho	Teton, ID	Idaho\Teton	16081	16	81	2007	1	299	0.00334	2	15	30	73	36	67	35	41	0.157	0.478	465	128	0.275	15	82	97	0.0502	0.274	0.324	1	10	0.00334	0.0334	195	94	10	0.652	0.314	0.0334	129	0.431	7000	51900	0.464	0.619	2.400	0.251	0.0580	0.670	1
Teton County, Idaho	Teton, ID	Idaho\Teton	16081	16	81	2012	8	291	0.0275	0	11	33	58	34	48	47	60	0.151	0.533	493	153	0.310	24	64	91	0.0825	0.220	0.313	2	10	0.00687	0.0344	180	91	20	0.619	0.313	0.0687	123	0.423	4742	54231	0.477	0.642	2.710	0.257	0.0653	0.615	2
Twin Falls County, Idaho	Twin Falls, ID	Idaho\Twin Falls	16083	16	83	2007	5	1296	0.00386	12	78	158	371	217	134	141	185	0.191	0.355	2031	587	0.289	305	323	272	0.235	0.249	0.210	20	43	0.0154	0.0332	835	322	125	0.644	0.248	0.0965	700	0.540	14957	39977	0.506	0.519	2.630	0.211	0.143	0.567	20
Twin Falls County, Idaho	Twin Falls, ID	Idaho\Twin Falls	16083	16	83	2012	8	1294	0.00618	14	114	153	309	229	171	140	164	0.217	0.367	2076	594	0.286	273	282	305	0.211	0.218	0.236	19	28	0.0147	0.0216	773	361	160	0.597	0.279	0.124	715	0.553	13466	41499	0.506	0.537	2.700	0.231	0.139	0.550	16
Valley County, Idaho	Valley, ID	Idaho\Valley	16085	16	85	2007	2	145	0.0138	0	0	11	38	22	21	24	29	0.0759	0.510	234	84	0.359	17	48	32	0.117	0.331	0.221	0	3	0	0.0207	108	34	19	0.745	0.234	0.131	68	0.469	15	50868	0.484	0.568	2.160	0.154	0.151	0.679	5
Valley County, Idaho	Valley, ID	Idaho\Valley	16085	16	85	2012	0	117	0	0	0	5	22	22	16	20	32	0.0427	0.581	210	79	0.376	8	34	34	0.0684	0.291	0.291	0	0	0	0	82	32	3	0.701	0.274	0.0256	55	0.470	123	46314	0.482	0.584	2.640	0.164	0.168	0.610	6
Washington County, Idaho	Washington, ID	Idaho\Washington	16087	16	87	2007	4	594	0.00673	5	37	48	163	89	75	68	109	0.152	0.424	945	336	0.356	123	144	144	0.207	0.242	0.242	9	14	0.0152	0.0236	424	133	33	0.714	0.224	0.0556	278	0.468	1428	37009	0.508	0.453	2.410	0.200	0.187	0.609	3
Washington County, Idaho	Washington, ID	Idaho\Washington	16087	16	87	2012	0	559	0	8	38	28	135	58	111	78	103	0.132	0.522	884	314	0.355	82	155	130	0.147	0.277	0.233	7	11	0.0125	0.0197	375	154	30	0.671	0.275	0.0537	304	0.544	1675	36767	0.508	0.481	2.500	0.200	0.205	0.559	3
Adams County, Illinois	Adams, IL	Illinois\Adams	17001	17	1	2007	3	1295	0.00232	9	61	193	371	191	129	113	228	0.203	0.363	1954	405	0.207	114	301	390	0.0880	0.232	0.301	10	12	0.00772	0.00927	785	395	94	0.606	0.305	0.0726	595	0.459	135	43602	0.518	0.506	2.320	0.190	0.173	0.545	12
Adams County, Illinois	Adams, IL	Illinois\Adams	17001	17	1	2012	3	1298	0.00231	4	99	154	309	191	201	100	240	0.198	0.417	1921	397	0.207	87	279	439	0.0670	0.215	0.338	9	8	0.00693	0.00616	799	413	86	0.616	0.318	0.0663	578	0.445	76	46038	0.513	0.524	2.440	0.190	0.175	0.529	10
Alexander County, Illinois	Alexander, IL	Illinois\Alexander	17003	17	3	2007	0	143	0	3	3	15	30	12	24	21	35	0.147	0.559	192	34	0.177	2	52	40	0.0140	0.364	0.280	1	3	0.00699	0.0210	89	41	16	0.622	0.287	0.112	75	0.524	6	28443	0.511	0.388	2.170	0.204	0.177	0.458	3
Bond County, Illinois	Bond, IL	Illinois\Bond	17005	17	5	2007	2	673	0.00297	8	51	100	183	93	71	50	117	0.236	0.354	962	252	0.262	38	205	170	0.0565	0.305	0.253	3	2	0.00446	0.00297	396	234	31	0.588	0.348	0.0461	280	0.416	6	46974	0.464	0.500	2.790	0.172	0.141	0.508	5
Bond County, Illinois	Bond, IL	Illinois\Bond	17005	17	5	2012	3	661	0.00454	6	58	81	157	90	96	42	131	0.219	0.407	927	209	0.225	48	211	197	0.0726	0.319	0.298	2	4	0.00303	0.00605	415	203	43	0.628	0.307	0.0651	305	0.461	20	46639	0.477	0.531	2.670	0.168	0.150	0.523	4
Boone County, Illinois	Boone, IL	Illinois\Boone	17007	17	7	2007	6	540	0.0111	6	19	58	128	89	63	79	98	0.154	0.444	809	242	0.299	120	189	74	0.222	0.350	0.137	3	12	0.00556	0.0222	340	137	55	0.630	0.254	0.102	304	0.563	866	59405	0.497	0.450	3.080	0.219	0.104	0.567	7
Boone County, Illinois	Boone, IL	Illinois\Boone	17007	17	7	2012	3	479	0.00626	0	25	51	99	103	77	40	84	0.159	0.420	767	219	0.286	89	150	80	0.186	0.313	0.167	5	9	0.0104	0.0188	269	136	74	0.562	0.284	0.154	254	0.530	438	60433	0.500	0.467	3.010	0.237	0.117	0.580	9
Brown County, Illinois	Brown, IL	Illinois\Brown	17009	17	9	2012	0	413	0	2	19	49	103	55	68	41	76	0.169	0.448	604	121	0.200	11	85	158	0.0266	0.206	0.383	1	0	0.00242	0	286	111	16	0.692	0.269	0.0387	170	0.412	0	46481	0.359	0.445	2.460	0.131	0.124	0.408	1
Bureau County, Illinois	Bureau, IL	Illinois\Bureau	17011	17	11	2007	8	1189	0.00673	13	70	135	308	176	130	140	217	0.183	0.410	1658	332	0.200	131	266	218	0.110	0.224	0.183	3	9	0.00252	0.00757	604	374	204	0.508	0.315	0.172	660	0.555	502	45794	0.512	0.457	2.340	0.190	0.174	0.581	4
Bureau County, Illinois	Bureau, IL	Illinois\Bureau	17011	17	11	2012	2	1056	0.00189	8	57	109	236	158	157	108	223	0.165	0.462	1497	326	0.218	73	203	281	0.0691	0.192	0.266	8	4	0.00758	0.00379	530	367	159	0.502	0.348	0.151	589	0.558	291	48005	0.511	0.480	2.400	0.190	0.181	0.549	4
Calhoun County, Illinois	Calhoun, IL	Illinois\Calhoun	17013	17	13	2007	6	464	0.0129	0	30	61	95	43	55	72	108	0.196	0.506	654	149	0.228	37	107	195	0.0797	0.231	0.420	30	4	0.0647	0.00862	347	83	27	0.748	0.179	0.0582	179	0.386	94	43889	0.500	0.411	2.480	0.167	0.187	0.572	3
Calhoun County, Illinois	Calhoun, IL	Illinois\Calhoun	17013	17	13	2012	1	478	0.00209	2	12	48	90	64	57	66	139	0.130	0.548	690	171	0.248	27	119	212	0.0565	0.249	0.444	33	6	0.0690	0.0126	366	89	23	0.766	0.186	0.0481	188	0.393	69	47131	0.503	0.450	2.410	0.176	0.201	0.621	3
Cass County, Illinois	Cass, IL	Illinois\Cass	17017	17	17	2007	2	433	0.00462	7	17	49	113	83	51	37	76	0.169	0.379	632	142	0.225	20	124	114	0.0462	0.286	0.263	1	5	0.00231	0.0115	271	116	38	0.626	0.268	0.0878	199	0.460	696	40318	0.494	0.371	2.560	0.208	0.155	0.522	6
Champaign County, Illinois	Champaign, IL	Illinois\Champaign	17019	17	19	2007	7	1389	0.00504	16	52	139	400	208	169	104	301	0.149	0.413	1998	392	0.196	170	276	291	0.122	0.199	0.210	4	11	0.00288	0.00792	673	470	255	0.485	0.338	0.184	767	0.552	59	44237	0.494	0.705	2.260	0.168	0.100	0.413	33
Champaign County, Illinois	Champaign, IL	Illinois\Champaign	17019	17	19	2012	8	1312	0.00610	13	126	105	314	163	205	132	254	0.186	0.450	1917	404	0.211	117	268	259	0.0892	0.204	0.197	6	10	0.00457	0.00762	601	523	188	0.458	0.399	0.143	757	0.577	128	46708	0.501	0.732	2.320	0.162	0.0998	0.403	33
Christian County, Illinois	Christian, IL	Illinois\Christian	17021	17	21	2007	6	910	0.00659	7	56	103	284	128	91	76	165	0.182	0.365	1297	261	0.201	104	207	180	0.114	0.227	0.198	10	7	0.0110	0.00769	465	343	89	0.511	0.377	0.0978	489	0.537	115	41660	0.496	0.419	2.330	0.183	0.166	0.543	9
Clark County, Illinois	Clark, IL	Illinois\Clark	17023	17	23	2007	1	588	0.00170	13	33	79	123	96	60	93	91	0.213	0.415	818	181	0.221	45	183	134	0.0765	0.311	0.228	2	3	0.00340	0.00510	344	193	33	0.585	0.328	0.0561	320	0.544	13	44826	0.510	0.463	2.310	0.187	0.170	0.561	4
Clay County, Illinois	Clay, IL	Illinois\Clay	17025	17	25	2012	0	774	0	5	64	117	185	70	102	89	142	0.240	0.430	1120	239	0.213	22	252	260	0.0284	0.326	0.336	2	2	0.00258	0.00258	523	221	30	0.676	0.286	0.0388	384	0.496	8	40573	0.509	0.425	2.420	0.189	0.179	0.543	3
Clinton County, Illinois	Clinton, IL	Illinois\Clinton	17027	17	27	2007	3	1031	0.00291	12	73	160	309	146	121	81	129	0.238	0.321	1470	283	0.193	130	262	241	0.126	0.254	0.234	6	3	0.00582	0.00291	549	378	70	0.532	0.367	0.0679	464	0.450	7	52996	0.484	0.529	2.410	0.182	0.147	0.564	12
Coles County, Illinois	Coles, IL	Illinois\Coles	17029	17	29	2007	8	729	0.0110	7	29	83	219	113	76	72	130	0.163	0.381	1080	225	0.208	85	214	169	0.117	0.294	0.232	1	4	0.00137	0.00549	468	203	71	0.642	0.278	0.0974	383	0.525	24	36007	0.522	0.623	2.050	0.154	0.137	0.439	5
Coles County, Illinois	Coles, IL	Illinois\Coles	17029	17	29	2012	6	704	0.00852	10	32	83	160	111	92	80	136	0.178	0.438	1024	228	0.223	66	196	177	0.0938	0.278	0.251	0	6	0	0.00852	399	230	75	0.567	0.327	0.107	399	0.567	25	36093	0.518	0.631	2.310	0.154	0.138	0.400	8
Cook County, Illinois	Cook, IL	Illinois\Cook	17031	17	31	2007	2	184	0.0109	5	7	34	69	17	18	11	23	0.250	0.283	378	185	0.489	91	64	17	0.495	0.348	0.0924	7	18	0.0380	0.0978	127	23	21	0.690	0.125	0.114	84	0.457	679	52554	0.514	0.570	2.660	0.216	0.117	0.436	1460
Cook County, Illinois	Cook, IL	Illinois\Cook	17031	17	31	2012	0	127	0	0	2	11	29	19	15	17	34	0.102	0.520	225	74	0.329	57	46	14	0.449	0.362	0.110	9	19	0.0709	0.150	84	15	28	0.661	0.118	0.220	56	0.441	377	52160	0.515	0.595	2.640	0.195	0.119	0.424	1559
Cumberland County, Illinois	Cumberland, IL	Illinois\Cumberland	17035	17	35	2007	0	654	0	4	34	117	175	77	69	79	99	0.237	0.378	896	205	0.229	52	251	168	0.0795	0.384	0.257	3	1	0.00459	0.00153	450	169	30	0.688	0.258	0.0459	247	0.378	68	40875	0.508	0.450	2.500	0.192	0.157	0.580	2
Cumberland County, Illinois	Cumberland, IL	Illinois\Cumberland	17035	17	35	2012	0	733	0	0	71	62	136	122	104	87	151	0.181	0.467	1036	218	0.210	30	267	232	0.0409	0.364	0.317	6	4	0.00819	0.00546	499	209	25	0.681	0.285	0.0341	282	0.385	90	44384	0.501	0.471	2.630	0.194	0.166	0.553	2
DeKalb County, Illinois	DeKalb, IL	Illinois\De Kalb	17037	17	37	2007	1	930	0.00108	14	30	133	261	142	106	100	144	0.190	0.376	1391	302	0.217	160	182	142	0.172	0.196	0.153	8	4	0.00860	0.00430	418	332	166	0.449	0.357	0.178	534	0.574	2247	54945	0.502	0.642	2.610	0.175	0.0960	0.445	13
DeKalb County, Illinois	DeKalb, IL	Illinois\De Kalb	17037	17	37	2012	2	880	0.00227	15	32	71	237	127	116	98	184	0.134	0.452	1292	270	0.209	100	188	150	0.114	0.214	0.170	8	3	0.00909	0.00341	399	343	138	0.453	0.390	0.157	538	0.611	2676	50502	0.500	0.659	2.560	0.187	0.0983	0.443	11
Douglas County, Illinois	Douglas, IL	Illinois\Douglas	17041	17	41	2007	1	657	0.00152	2	50	103	182	98	71	57	94	0.236	0.338	905	144	0.159	100	172	160	0.152	0.262	0.244	5	8	0.00761	0.0122	359	207	88	0.546	0.315	0.134	361	0.549	25	46166	0.509	0.446	2.520	0.212	0.160	0.601	12
Douglas County, Illinois	Douglas, IL	Illinois\Douglas	17041	17	41	2012	0	735	0	18	55	110	183	123	109	52	85	0.249	0.335	1031	185	0.179	107	192	169	0.146	0.261	0.230	1	22	0.00136	0.0299	398	236	101	0.541	0.321	0.137	403	0.548	62	52758	0.507	0.440	2.580	0.218	0.158	0.585	9
DuPage County, Illinois	DuPage, IL	Illinois\Du Page	17043	17	43	2012	0	74	0	0	0	5	11	14	12	18	14	0.0676	0.595	122	38	0.311	41	20	7	0.554	0.270	0.0946	1	2	0.0135	0.0270	60	8	6	0.811	0.108	0.0811	26	0.351	17	78131	0.510	0.713	2.700	0.202	0.116	0.561	183
Edgar County, Illinois	Edgar, IL	Illinois\Edgar	17045	17	45	2007	2	670	0.00299	9	46	68	166	93	92	65	131	0.184	0.430	951	191	0.201	47	146	171	0.0701	0.218	0.255	3	0	0.00448	0	328	249	94	0.490	0.372	0.140	375	0.560	22	40544	0.509	0.445	2.300	0.172	0.177	0.537	5
Effingham County, Illinois	Effingham, IL	Illinois\Effingham	17049	17	49	2007	8	1150	0.00696	18	68	176	343	178	88	127	152	0.228	0.319	1696	399	0.235	114	357	313	0.0991	0.310	0.272	2	4	0.00174	0.00348	659	373	99	0.573	0.324	0.0861	435	0.378	60	48003	0.507	0.503	2.530	0.214	0.143	0.560	10
Fayette County, Illinois	Fayette, IL	Illinois\Fayette	17051	17	51	2007	4	1132	0.00353	14	69	168	313	168	113	103	184	0.222	0.353	1596	384	0.241	78	380	330	0.0689	0.336	0.292	4	8	0.00353	0.00707	783	317	61	0.692	0.280	0.0539	469	0.414	103	38527	0.482	0.404	2.530	0.177	0.155	0.542	7
Fayette County, Illinois	Fayette, IL	Illinois\Fayette	17051	17	51	2012	1	1240	0.000807	17	60	162	273	159	203	149	217	0.193	0.459	1788	384	0.215	76	410	411	0.0613	0.331	0.331	6	14	0.00484	0.0113	865	337	38	0.698	0.272	0.0306	530	0.427	283	41997	0.474	0.415	2.580	0.184	0.162	0.538	6
Ford County, Illinois	Ford, IL	Illinois\Ford	17053	17	53	2012	1	546	0.00183	4	31	35	129	113	64	49	121	0.128	0.429	794	172	0.217	46	98	114	0.0842	0.179	0.209	2	0	0.00366	0	246	205	95	0.451	0.375	0.174	292	0.535	0	48652	0.513	0.502	2.420	0.194	0.187	0.565	2
Franklin County, Illinois	Franklin, IL	Illinois\Franklin	17055	17	55	2012	4	711	0.00563	3	35	73	163	93	90	65	189	0.156	0.484	1020	249	0.244	45	260	240	0.0633	0.366	0.338	15	3	0.0211	0.00422	556	128	27	0.782	0.180	0.0380	276	0.388	87	38992	0.511	0.520	2.430	0.185	0.184	0.499	6
Fulton County, Illinois	Fulton, IL	Illinois\Fulton	17057	17	57	2007	5	1005	0.00498	14	35	134	240	196	114	96	176	0.182	0.384	1515	359	0.237	108	194	289	0.107	0.193	0.288	8	8	0.00796	0.00796	629	298	107	0.626	0.297	0.106	465	0.463	27	40668	0.484	0.445	2.290	0.170	0.180	0.546	7
Fulton County, Illinois	Fulton, IL	Illinois\Fulton	17057	17	57	2012	4	970	0.00412	14	51	110	186	147	168	123	171	0.180	0.476	1511	339	0.224	50	238	308	0.0515	0.245	0.318	10	1	0.0103	0.00103	596	288	86	0.614	0.297	0.0887	515	0.531	7	41899	0.483	0.477	2.370	0.172	0.180	0.521	5
Grundy County, Illinois	Grundy, IL	Illinois\Grundy	17063	17	63	2012	0	431	0	0	32	49	94	73	50	40	93	0.188	0.425	635	117	0.184	24	76	95	0.0557	0.176	0.220	0	4	0	0.00928	172	183	76	0.399	0.425	0.176	275	0.638	15	63167	0.501	0.542	2.760	0.227	0.111	0.546	6
Hamilton County, Illinois	Hamilton, IL	Illinois\Hamilton	17065	17	65	2007	1	685	0.00146	1	54	91	166	87	99	55	132	0.213	0.418	975	257	0.264	34	228	200	0.0496	0.333	0.292	4	6	0.00584	0.00876	485	167	20	0.708	0.244	0.0292	244	0.356	9	37500	0.517	0.434	2.350	0.180	0.189	0.597	2
Hamilton County, Illinois	Hamilton, IL	Illinois\Hamilton	17065	17	65	2012	2	695	0.00288	4	21	100	110	76	100	67	217	0.180	0.553	936	228	0.244	23	238	244	0.0331	0.342	0.351	4	0	0.00576	0	535	140	20	0.770	0.201	0.0288	178	0.256	10	42673	0.512	0.509	2.370	0.187	0.198	0.595	2
Hancock County, Illinois	Hancock, IL	Illinois\Hancock	17067	17	67	2012	1	1090	0.000917	13	92	110	266	183	118	80	228	0.197	0.391	1616	346	0.214	58	252	335	0.0532	0.231	0.307	6	3	0.00550	0.00275	634	356	100	0.582	0.327	0.0917	545	0.500	2	45183	0.508	0.517	2.330	0.179	0.198	0.564	5
Henderson County, Illinois	Henderson, IL	Illinois\Henderson	17071	17	71	2007	0	400	0	1	21	49	103	45	55	41	85	0.177	0.453	550	114	0.207	24	62	112	0.0600	0.155	0.280	3	2	0.00750	0.00500	211	150	42	0.527	0.375	0.105	255	0.637	373	40939	0.510	0.413	2.080	0.161	0.173	0.587	2
Henry County, Illinois	Henry, IL	Illinois\Henry	17073	17	73	2007	2	1473	0.00136	17	66	219	369	268	188	120	226	0.205	0.363	2073	492	0.237	170	359	322	0.115	0.244	0.219	2	8	0.00136	0.00543	822	476	194	0.558	0.323	0.132	746	0.506	888	46209	0.507	0.519	2.410	0.184	0.162	0.607	12
Henry County, Illinois	Henry, IL	Illinois\Henry	17073	17	73	2012	0	1373	0	8	79	135	253	203	275	142	278	0.162	0.506	1944	444	0.228	103	317	376	0.0750	0.231	0.274	11	8	0.00801	0.00583	770	469	134	0.561	0.342	0.0976	777	0.566	289	53998	0.503	0.532	2.420	0.193	0.171	0.575	10
Iroquois County, Illinois	Iroquois, IL	Illinois\Iroquois	17075	17	75	2012	5	1470	0.00340	8	91	150	332	181	174	148	386	0.169	0.482	2041	374	0.183	114	260	337	0.0776	0.177	0.229	5	6	0.00340	0.00408	675	575	220	0.459	0.391	0.150	808	0.550	49	47201	0.511	0.473	2.430	0.190	0.189	0.572	8
Jackson County, Illinois	Jackson, IL	Illinois\Jackson	17077	17	77	2007	0	810	0	3	36	105	210	99	125	81	151	0.178	0.441	1118	242	0.216	56	266	281	0.0691	0.328	0.347	20	7	0.0247	0.00864	578	166	55	0.714	0.205	0.0679	330	0.407	90	31146	0.488	0.660	2.150	0.147	0.113	0.365	14
Jackson County, Illinois	Jackson, IL	Illinois\Jackson	17077	17	77	2012	2	783	0.00255	5	26	72	147	126	132	124	151	0.132	0.520	1122	296	0.264	35	237	328	0.0447	0.303	0.419	29	16	0.0370	0.0204	562	183	38	0.718	0.234	0.0485	330	0.421	46	31900	0.491	0.662	2.310	0.147	0.116	0.361	13
Jasper County, Illinois	Jasper, IL	Illinois\Jasper	17079	17	79	2012	1	910	0.00110	2	77	137	201	102	139	73	179	0.237	0.430	1284	289	0.225	60	254	271	0.0659	0.279	0.298	6	0	0.00659	0	550	312	48	0.604	0.343	0.0527	375	0.412	0	48726	0.502	0.527	2.430	0.187	0.174	0.593	1
Jersey County, Illinois	Jersey, IL	Illinois\Jersey	17083	17	83	2012	0	509	0	3	37	43	138	66	61	63	98	0.163	0.436	752	173	0.230	47	146	138	0.0923	0.287	0.271	7	6	0.0138	0.0118	322	155	32	0.633	0.305	0.0629	239	0.470	17	52049	0.510	0.535	2.520	0.187	0.157	0.555	3
Jo Daviess County, Illinois	Jo Daviess, IL	Illinois\Jo Daviess	17085	17	85	2007	1	1016	0.000984	11	66	117	238	140	136	101	207	0.191	0.437	1558	420	0.270	85	261	305	0.0837	0.257	0.300	16	8	0.0157	0.00787	662	252	79	0.652	0.248	0.0778	443	0.436	106	48000	0.495	0.487	2.170	0.170	0.191	0.605	8
Jo Daviess County, Illinois	Jo Daviess, IL	Illinois\Jo Daviess	17085	17	85	2012	5	935	0.00535	3	30	108	211	111	136	98	238	0.151	0.505	1358	356	0.262	44	203	329	0.0471	0.217	0.352	23	4	0.0246	0.00428	598	268	69	0.640	0.287	0.0738	473	0.506	115	49671	0.498	0.527	2.310	0.171	0.213	0.598	4
Johnson County, Illinois	Johnson, IL	Illinois\Johnson	17087	17	87	2012	2	558	0.00358	0	32	49	103	49	92	86	147	0.145	0.582	811	236	0.291	23	161	257	0.0412	0.289	0.461	7	5	0.0125	0.00896	460	82	16	0.824	0.147	0.0287	168	0.301	71	43237	0.442	0.483	2.470	0.157	0.172	0.507	2
Kane County, Illinois	Kane, IL	Illinois\Kane	17089	17	89	2007	2	759	0.00264	9	18	82	253	120	78	88	111	0.144	0.365	1125	359	0.319	221	235	106	0.291	0.310	0.140	5	12	0.00659	0.0158	438	192	129	0.577	0.253	0.170	379	0.499	1180	68513	0.494	0.564	3.020	0.247	0.0800	0.550	80
Kane County, Illinois	Kane, IL	Illinois\Kane	17089	17	89	2012	9	590	0.0153	5	23	63	150	94	88	60	107	0.154	0.432	924	291	0.315	102	201	94	0.173	0.341	0.159	6	17	0.0102	0.0288	295	179	116	0.500	0.303	0.197	391	0.663	878	64870	0.502	0.578	2.990	0.242	0.0964	0.553	76
Kankakee County, Illinois	Kankakee, IL	Illinois\Kankakee	17091	17	91	2007	6	835	0.00719	2	48	77	251	138	107	80	132	0.152	0.382	1158	248	0.214	79	212	172	0.0946	0.254	0.206	5	19	0.00599	0.0228	393	311	124	0.471	0.372	0.149	426	0.510	3394	47009	0.512	0.501	2.640	0.213	0.129	0.475	24
Kankakee County, Illinois	Kankakee, IL	Illinois\Kankakee	17091	17	91	2012	4	818	0.00489	7	58	78	206	109	119	83	158	0.175	0.440	1207	265	0.220	72	204	170	0.0880	0.249	0.208	4	18	0.00489	0.0220	377	317	124	0.461	0.388	0.152	465	0.568	2869	50985	0.509	0.514	2.640	0.209	0.134	0.469	21
Kendall County, Illinois	Kendall, IL	Illinois\Kendall	17093	17	93	2007	1	424	0.00236	0	14	56	151	51	52	49	51	0.165	0.358	676	183	0.271	103	78	66	0.243	0.184	0.156	10	10	0.0236	0.0236	224	118	94	0.528	0.278	0.222	230	0.542	664	77938	0.499	0.626	3.090	0.223	0.0790	0.616	9
Kendall County, Illinois	Kendall, IL	Illinois\Kendall	17093	17	93	2012	3	364	0.00824	2	21	28	92	63	50	53	55	0.140	0.434	570	146	0.256	45	83	82	0.124	0.228	0.225	3	14	0.00824	0.0385	161	130	73	0.442	0.357	0.201	224	0.615	428	84816	0.505	0.665	3.010	0.268	0.0731	0.621	13
Knox County, Illinois	Knox, IL	Illinois\Knox	17095	17	95	2007	1	904	0.00111	7	48	103	227	114	124	89	192	0.175	0.448	1360	326	0.240	91	241	219	0.101	0.267	0.242	1	5	0.00111	0.00553	539	282	104	0.596	0.312	0.115	484	0.535	15	37880	0.500	0.485	2.160	0.175	0.176	0.509	12
Knox County, Illinois	Knox, IL	Illinois\Knox	17095	17	95	2012	3	856	0.00350	7	39	96	196	111	114	123	170	0.166	0.475	1248	301	0.241	60	194	252	0.0701	0.227	0.294	9	3	0.0105	0.00350	531	252	73	0.620	0.294	0.0853	487	0.569	12	40973	0.498	0.492	2.220	0.169	0.185	0.464	10
Lake County, Illinois	Lake, IL	Illinois\Lake	17097	17	97	2007	1	396	0.00253	1	16	46	96	58	65	52	62	0.159	0.452	628	259	0.412	162	145	50	0.409	0.366	0.126	13	20	0.0328	0.0505	287	49	42	0.725	0.124	0.106	188	0.475	390	77904	0.497	0.642	2.920	0.235	0.0900	0.564	121
Lake County, Illinois	Lake, IL	Illinois\Lake	17097	17	97	2012	16	349	0.0458	5	39	16	79	57	58	41	54	0.172	0.438	584	245	0.420	119	159	39	0.341	0.456	0.112	15	20	0.0430	0.0573	239	61	49	0.685	0.175	0.140	196	0.562	239	74459	0.501	0.654	2.840	0.224	0.104	0.563	114
LaSalle County, Illinois	LaSalle, IL	Illinois\La Salle	17099	17	99	2007	8	1622	0.00493	6	96	205	446	221	206	170	272	0.189	0.400	2372	470	0.198	156	319	361	0.0962	0.197	0.223	2	21	0.00123	0.0129	713	632	312	0.440	0.390	0.192	871	0.537	6983	48218	0.507	0.470	2.440	0.193	0.159	0.550	25
LaSalle County, Illinois	LaSalle, IL	Illinois\La Salle	17099	17	99	2012	5	1583	0.00316	10	99	159	324	315	257	143	276	0.169	0.427	2259	454	0.201	177	283	389	0.112	0.179	0.246	6	22	0.00379	0.0139	698	620	265	0.441	0.392	0.167	931	0.588	6297	49431	0.501	0.493	2.490	0.189	0.164	0.529	24
Lawrence County, Illinois	Lawrence, IL	Illinois\Lawrence	17101	17	101	2007	0	421	0	3	28	64	104	40	63	44	75	0.226	0.432	579	104	0.180	47	135	72	0.112	0.321	0.171	5	2	0.0119	0.00475	257	143	9	0.610	0.340	0.0214	221	0.525	318	37921	0.501	0.423	2.200	0.165	0.182	0.504	3
Lee County, Illinois	Lee, IL	Illinois\Lee	17103	17	103	2007	9	898	0.0100	14	49	128	233	129	105	107	133	0.213	0.384	1312	269	0.205	113	168	162	0.126	0.187	0.180	1	5	0.00111	0.00557	414	324	173	0.461	0.361	0.193	522	0.581	3872	47602	0.490	0.483	2.450	0.174	0.151	0.533	6
Lee County, Illinois	Lee, IL	Illinois\Lee	17103	17	103	2012	1	835	0.00120	5	59	76	239	97	126	73	160	0.168	0.430	1195	239	0.200	64	170	187	0.0766	0.204	0.224	3	3	0.00359	0.00359	375	301	159	0.449	0.360	0.190	461	0.552	2639	50304	0.475	0.498	2.450	0.173	0.157	0.514	6
Livingston County, Illinois	Livingston, IL	Illinois\Livingston	17105	17	105	2007	7	1319	0.00531	5	58	168	375	213	140	137	223	0.175	0.379	1879	311	0.166	166	195	234	0.126	0.148	0.177	4	4	0.00303	0.00303	570	556	251	0.432	0.422	0.190	765	0.580	18	47442	0.504	0.416	2.310	0.193	0.152	0.540	7
Livingston County, Illinois	Livingston, IL	Illinois\Livingston	17105	17	105	2012	8	1349	0.00593	18	93	132	335	198	182	158	233	0.180	0.425	1916	323	0.169	113	227	275	0.0838	0.168	0.204	2	10	0.00148	0.00741	565	600	184	0.419	0.445	0.136	849	0.629	25	55150	0.499	0.437	2.380	0.183	0.158	0.507	7
Logan County, Illinois	Logan, IL	Illinois\Logan	17107	17	107	2012	3	779	0.00385	7	56	56	151	183	91	92	143	0.153	0.418	1084	210	0.194	68	186	150	0.0873	0.239	0.193	2	2	0.00257	0.00257	406	250	123	0.521	0.321	0.158	427	0.548	304	47111	0.493	0.489	2.140	0.163	0.157	0.446	4
McDonough County, Illinois	McDonough, IL	Illinois\McDonough	17109	17	109	2007	6	761	0.00788	6	43	114	195	91	97	82	133	0.214	0.410	1103	248	0.225	77	174	192	0.101	0.229	0.252	4	4	0.00526	0.00526	400	241	99	0.526	0.317	0.130	421	0.553	26	34690	0.511	0.653	2.020	0.124	0.138	0.403	6
McDonough County, Illinois	McDonough, IL	Illinois\McDonough	17109	17	109	2012	7	740	0.00946	6	55	83	160	82	84	77	193	0.195	0.478	1089	278	0.255	55	144	216	0.0743	0.195	0.292	4	0	0.00541	0	421	237	82	0.569	0.320	0.111	432	0.584	36	40487	0.499	0.681	2.110	0.133	0.142	0.397	6
McHenry County, Illinois	McHenry, IL	Illinois\McHenry	17111	17	111	2007	9	1035	0.00870	3	17	87	320	219	139	103	147	0.103	0.376	1660	586	0.353	304	369	147	0.294	0.357	0.142	16	27	0.0155	0.0261	699	204	111	0.675	0.197	0.107	524	0.506	1896	74115	0.499	0.613	2.910	0.227	0.0900	0.593	44
McHenry County, Illinois	McHenry, IL	Illinois\McHenry	17111	17	111	2012	24	911	0.0263	3	34	99	193	146	134	88	214	0.149	0.479	1477	503	0.341	162	314	211	0.178	0.345	0.232	20	44	0.0220	0.0483	544	248	119	0.597	0.272	0.131	569	0.625	1541	76417	0.501	0.635	2.810	0.222	0.101	0.593	48
McLean County, Illinois	McLean, IL	Illinois\McLean	17113	17	113	2007	14	1513	0.00925	8	79	189	431	241	165	169	231	0.182	0.373	2172	428	0.197	189	342	271	0.125	0.226	0.179	9	23	0.00595	0.0152	752	516	270	0.497	0.341	0.178	812	0.537	198	55018	0.516	0.676	2.450	0.186	0.0980	0.486	29
McLean County, Illinois	McLean, IL	Illinois\McLean	17113	17	113	2012	10	1489	0.00672	2	88	150	297	245	210	184	313	0.161	0.475	2123	432	0.203	136	313	304	0.0913	0.210	0.204	5	11	0.00336	0.00739	738	511	240	0.496	0.343	0.161	828	0.556	252	62129	0.514	0.699	2.520	0.189	0.102	0.471	34
Macon County, Illinois	Macon, IL	Illinois\Macon	17115	17	115	2007	0	708	0	6	23	80	226	104	108	48	113	0.154	0.380	1060	224	0.211	122	190	114	0.172	0.268	0.161	11	5	0.0155	0.00706	387	218	91	0.547	0.308	0.129	386	0.545	23	44752	0.522	0.500	2.270	0.197	0.157	0.525	13
Macoupin County, Illinois	Macoupin, IL	Illinois\Macoupin	17117	17	117	2007	10	1187	0.00842	8	63	147	321	160	129	140	219	0.184	0.411	1667	314	0.188	119	339	306	0.100	0.286	0.258	8	3	0.00674	0.00253	708	352	117	0.596	0.297	0.0986	588	0.495	51	44025	0.512	0.473	2.350	0.180	0.168	0.547	15
Macoupin County, Illinois	Macoupin, IL	Illinois\Macoupin	17117	17	117	2012	4	1190	0.00336	11	75	122	271	182	175	112	242	0.175	0.445	1680	341	0.203	70	286	368	0.0588	0.240	0.309	12	2	0.0101	0.00168	683	387	120	0.574	0.325	0.101	580	0.487	14	48349	0.507	0.504	2.410	0.185	0.171	0.544	8
Madison County, Illinois	Madison, IL	Illinois\Madison	17119	17	119	2007	2	1229	0.00163	12	57	140	330	209	174	114	193	0.170	0.391	1825	477	0.261	176	396	280	0.143	0.322	0.228	18	15	0.0146	0.0122	720	401	97	0.586	0.326	0.0789	581	0.473	1946	52073	0.517	0.560	2.410	0.194	0.139	0.519	48
Madison County, Illinois	Madison, IL	Illinois\Madison	17119	17	119	2012	10	1110	0.00901	0	36	107	251	213	171	123	209	0.129	0.453	1632	405	0.248	133	369	263	0.120	0.332	0.237	27	24	0.0243	0.0216	662	350	98	0.596	0.315	0.0883	465	0.419	2477	51736	0.511	0.576	2.450	0.188	0.143	0.509	44
Marion County, Illinois	Marion, IL	Illinois\Marion	17121	17	121	2007	1	1077	0.000928	11	41	146	261	123	156	127	212	0.184	0.460	1457	366	0.251	87	341	369	0.0808	0.317	0.343	5	9	0.00464	0.00836	803	217	32	0.746	0.201	0.0297	339	0.315	74	38262	0.517	0.466	2.360	0.197	0.172	0.536	5
Marion County, Illinois	Marion, IL	Illinois\Marion	17121	17	121	2012	8	1152	0.00694	3	58	82	281	154	162	152	260	0.124	0.498	1569	349	0.222	49	370	469	0.0425	0.321	0.407	4	8	0.00347	0.00694	868	240	44	0.753	0.208	0.0382	508	0.441	76	40890	0.514	0.488	2.420	0.190	0.175	0.520	4
Marshall County, Illinois	Marshall, IL	Illinois\Marshall	17123	17	123	2007	1	500	0.00200	4	32	73	122	88	59	41	81	0.218	0.362	700	150	0.214	55	91	119	0.110	0.182	0.238	2	5	0.00400	0.0100	242	170	74	0.484	0.340	0.148	286	0.572	245	48338	0.502	0.488	2.290	0.183	0.180	0.564	3
Marshall County, Illinois	Marshall, IL	Illinois\Marshall	17123	17	123	2012	2	440	0.00455	0	7	50	99	57	79	62	86	0.130	0.516	638	117	0.183	15	77	105	0.0341	0.175	0.239	2	8	0.00455	0.0182	200	183	57	0.455	0.416	0.130	255	0.580	688	53100	0.507	0.487	2.410	0.174	0.195	0.567	3
Mason County, Illinois	Mason, IL	Illinois\Mason	17125	17	125	2007	2	447	0.00447	1	37	51	110	76	42	54	76	0.199	0.385	611	118	0.193	24	100	85	0.0537	0.224	0.190	0	9	0	0.0201	216	186	61	0.483	0.416	0.136	268	0.600	8067	42946	0.510	0.455	2.300	0.187	0.173	0.587	5
Mason County, Illinois	Mason, IL	Illinois\Mason	17125	17	125	2012	0	490	0	6	32	63	111	57	72	51	98	0.206	0.451	671	123	0.183	17	108	121	0.0347	0.220	0.247	0	10	0	0.0204	242	195	53	0.494	0.398	0.108	286	0.584	10013	45314	0.509	0.459	2.250	0.179	0.191	0.549	3
Massac County, Illinois	Massac, IL	Illinois\Massac	17127	17	127	2007	0	400	0	9	33	46	71	49	59	36	97	0.220	0.480	543	141	0.260	22	143	127	0.0550	0.357	0.318	5	4	0.0125	0.0100	304	75	19	0.760	0.188	0.0475	157	0.393	17	38461	0.519	0.488	2.270	0.189	0.179	0.609	3
Massac County, Illinois	Massac, IL	Illinois\Massac	17127	17	127	2012	1	412	0.00243	0	16	60	62	37	76	45	116	0.184	0.575	567	137	0.242	19	145	136	0.0461	0.352	0.330	3	3	0.00728	0.00728	318	76	18	0.772	0.184	0.0437	167	0.405	15	40837	0.522	0.528	2.450	0.188	0.184	0.558	3
Menard County, Illinois	Menard, IL	Illinois\Menard	17129	17	129	2007	1	411	0.00243	1	6	44	141	55	65	34	65	0.124	0.399	595	157	0.264	47	141	74	0.114	0.343	0.180	0	1	0	0.00243	255	100	55	0.620	0.243	0.134	192	0.467	7	55268	0.508	0.516	2.380	0.188	0.143	0.625	3
Mercer County, Illinois	Mercer, IL	Illinois\Mercer	17131	17	131	2012	3	715	0.00420	0	52	74	152	76	98	81	182	0.176	0.505	1007	226	0.224	44	186	209	0.0615	0.260	0.292	7	2	0.00979	0.00280	430	209	76	0.601	0.292	0.106	424	0.593	16	52503	0.506	0.491	2.400	0.188	0.183	0.606	2
Monroe County, Illinois	Monroe, IL	Illinois\Monroe	17133	17	133	2007	2	678	0.00295	10	38	88	236	84	73	60	89	0.201	0.327	1028	259	0.252	78	225	134	0.115	0.332	0.198	6	10	0.00885	0.0147	416	215	36	0.614	0.317	0.0531	296	0.437	244	66748	0.503	0.578	2.680	0.190	0.132	0.611	4
Montgomery County, Illinois	Montgomery, IL	Illinois\Montgomery	17135	17	135	2007	10	1029	0.00972	0	61	109	336	135	115	112	161	0.165	0.377	1472	339	0.230	114	278	230	0.111	0.270	0.224	4	3	0.00389	0.00292	602	361	106	0.585	0.351	0.103	524	0.509	8	39530	0.484	0.417	2.340	0.177	0.170	0.547	6
Morgan County, Illinois	Morgan, IL	Illinois\Morgan	17137	17	137	2007	8	740	0.0108	4	46	86	203	119	98	61	123	0.184	0.381	1062	204	0.192	68	161	181	0.0919	0.218	0.245	4	8	0.00541	0.0108	416	240	59	0.562	0.324	0.0797	383	0.518	36	41833	0.503	0.497	2.230	0.173	0.157	0.513	4
Morgan County, Illinois	Morgan, IL	Illinois\Morgan	17137	17	137	2012	0	757	0	7	44	93	151	118	129	91	124	0.190	0.454	1104	213	0.193	55	180	188	0.0727	0.238	0.248	2	6	0.00264	0.00793	436	259	62	0.576	0.342	0.0819	470	0.621	51	47514	0.498	0.502	2.330	0.173	0.167	0.496	7
Moultrie County, Illinois	Moultrie, IL	Illinois\Moultrie	17139	17	139	2007	1	520	0.00192	7	23	86	146	88	45	36	89	0.223	0.327	718	135	0.188	115	153	102	0.221	0.294	0.196	1	4	0.00192	0.00769	290	187	59	0.558	0.360	0.113	268	0.515	94	46868	0.514	0.401	2.480	0.195	0.176	0.599	2
Moultrie County, Illinois	Moultrie, IL	Illinois\Moultrie	17139	17	139	2012	2	553	0.00362	5	65	109	107	62	76	40	89	0.324	0.371	802	212	0.264	99	154	125	0.179	0.278	0.226	3	8	0.00543	0.0145	323	173	57	0.584	0.313	0.103	306	0.553	654	50859	0.514	0.419	2.560	0.206	0.176	0.602	1
Ogle County, Illinois	Ogle, IL	Illinois\Ogle	17141	17	141	2007	0	1274	0	19	80	150	365	166	155	137	202	0.195	0.388	1851	486	0.263	227	333	268	0.178	0.261	0.210	9	26	0.00706	0.0204	737	356	165	0.578	0.279	0.130	600	0.471	1147	54425	0.507	0.487	2.680	0.194	0.139	0.556	9
Ogle County, Illinois	Ogle, IL	Illinois\Ogle	17141	17	141	2012	4	1148	0.00348	2	81	109	289	130	168	123	246	0.167	0.468	1665	452	0.271	124	298	301	0.108	0.260	0.262	11	10	0.00958	0.00871	619	396	133	0.539	0.345	0.116	600	0.523	2124	52976	0.504	0.532	2.540	0.200	0.152	0.557	9
Peoria County, Illinois	Peoria, IL	Illinois\Peoria	17143	17	143	2007	0	877	0	5	35	120	217	132	84	112	172	0.182	0.420	1281	292	0.228	90	205	258	0.103	0.234	0.294	13	12	0.0148	0.0137	493	267	91	0.562	0.304	0.104	414	0.472	2013	47150	0.518	0.587	2.360	0.210	0.138	0.466	36
Peoria County, Illinois	Peoria, IL	Illinois\Peoria	17143	17	143	2012	1	917	0.00109	3	41	86	206	86	186	91	218	0.142	0.540	1283	275	0.214	59	264	286	0.0643	0.288	0.312	8	10	0.00872	0.0109	560	271	86	0.611	0.296	0.0938	458	0.499	1879	47310	0.516	0.602	2.380	0.200	0.139	0.467	49
Perry County, Illinois	Perry, IL	Illinois\Perry	17145	17	145	2007	2	589	0.00340	10	40	87	149	87	71	45	100	0.233	0.367	825	175	0.212	30	179	156	0.0509	0.304	0.265	3	4	0.00509	0.00679	334	203	33	0.567	0.345	0.0560	262	0.445	17	38983	0.463	0.419	2.300	0.170	0.153	0.490	5
Perry County, Illinois	Perry, IL	Illinois\Perry	17145	17	145	2012	0	560	0	2	32	76	136	67	69	66	112	0.196	0.441	780	184	0.236	23	149	190	0.0411	0.266	0.339	4	5	0.00714	0.00893	341	178	41	0.609	0.318	0.0732	241	0.430	10	40877	0.458	0.490	2.470	0.170	0.157	0.481	5
Piatt County, Illinois	Piatt, IL	Illinois\Piatt	17147	17	147	2007	0	480	0	0	21	55	144	74	44	53	89	0.158	0.388	704	171	0.243	59	93	89	0.123	0.194	0.185	2	4	0.00417	0.00833	238	159	102	0.496	0.331	0.212	281	0.585	22	55009	0.509	0.519	2.420	0.187	0.160	0.625	4
Piatt County, Illinois	Piatt, IL	Illinois\Piatt	17147	17	147	2012	0	426	0	2	23	34	96	77	56	57	81	0.138	0.455	625	138	0.221	42	80	89	0.0986	0.188	0.209	7	1	0.0164	0.00235	208	144	74	0.488	0.338	0.174	248	0.582	4	63656	0.506	0.563	2.570	0.194	0.162	0.611	3
Pike County, Illinois	Pike, IL	Illinois\Pike	17149	17	149	2007	2	967	0.00207	3	52	113	275	135	99	115	175	0.174	0.402	1436	319	0.222	55	188	302	0.0569	0.194	0.312	5	6	0.00517	0.00620	662	237	68	0.685	0.245	0.0703	436	0.451	149	39219	0.505	0.414	2.340	0.178	0.191	0.564	5
Putnam County, Illinois	Putnam, IL	Illinois\Putnam	17155	17	155	2012	1	183	0.00546	8	10	16	38	31	23	12	45	0.186	0.437	266	54	0.203	14	33	45	0.0765	0.180	0.246	0	5	0	0.0273	97	47	39	0.530	0.257	0.213	85	0.464	841	58776	0.495	0.503	2.430	0.174	0.178	0.630	2
Randolph County, Illinois	Randolph, IL	Illinois\Randolph	17157	17	157	2007	3	833	0.00360	1	69	113	222	116	100	76	136	0.220	0.375	1140	205	0.180	73	210	247	0.0876	0.252	0.297	3	4	0.00360	0.00480	514	261	63	0.617	0.313	0.0756	370	0.444	3	42980	0.466	0.390	2.330	0.169	0.149	0.513	8
Randolph County, Illinois	Randolph, IL	Illinois\Randolph	17157	17	157	2012	0	793	0	0	48	114	211	106	91	84	139	0.204	0.396	1133	209	0.184	42	179	268	0.0530	0.226	0.338	5	5	0.00631	0.00631	458	271	64	0.578	0.342	0.0807	378	0.477	6	46817	0.451	0.423	2.520	0.163	0.160	0.484	6
Richland County, Illinois	Richland, IL	Illinois\Richland	17159	17	159	2012	2	554	0.00361	8	31	92	133	69	58	63	100	0.236	0.399	790	185	0.234	42	188	152	0.0758	0.339	0.274	3	5	0.00542	0.00903	352	185	17	0.635	0.334	0.0307	210	0.379	10	41667	0.510	0.550	2.400	0.184	0.192	0.566	4
Rock Island County, Illinois	Rock Island, IL	Illinois\Rock Island	17161	17	161	2007	2	700	0.00286	1	38	76	183	112	102	75	113	0.164	0.414	1064	278	0.261	95	215	185	0.136	0.307	0.264	4	12	0.00571	0.0171	457	195	41	0.653	0.279	0.0586	319	0.456	381	45209	0.514	0.535	2.350	0.192	0.155	0.493	23
Rock Island County, Illinois	Rock Island, IL	Illinois\Rock Island	17161	17	161	2012	3	666	0.00450	1	32	55	124	119	100	74	161	0.132	0.503	988	256	0.259	49	226	206	0.0736	0.339	0.309	8	9	0.0120	0.0135	440	186	40	0.661	0.279	0.0601	335	0.503	172	49875	0.509	0.554	2.360	0.187	0.162	0.487	24
St. Clair County, Illinois	St. Clair, IL	Illinois\St. Clair	17163	17	163	2007	4	895	0.00447	0	45	133	262	105	106	84	160	0.199	0.391	1324	347	0.262	142	242	169	0.159	0.270	0.189	15	18	0.0168	0.0201	473	325	86	0.528	0.363	0.0961	410	0.458	612	46428	0.521	0.564	2.510	0.215	0.126	0.469	47
St. Clair County, Illinois	St. Clair, IL	Illinois\St. Clair	17163	17	163	2012	0	732	0	0	48	53	203	118	85	109	116	0.138	0.423	1107	247	0.223	79	202	168	0.108	0.276	0.230	11	16	0.0150	0.0219	370	288	74	0.505	0.393	0.101	347	0.474	502	46921	0.519	0.601	2.570	0.208	0.125	0.456	40
Saline County, Illinois	Saline, IL	Illinois\Saline	17165	17	165	2007	0	497	0	0	16	67	128	60	70	59	97	0.167	0.455	708	188	0.266	42	170	156	0.0845	0.342	0.314	2	2	0.00402	0.00402	375	106	17	0.755	0.213	0.0342	162	0.326	19	33724	0.515	0.504	2.230	0.180	0.185	0.552	7
Saline County, Illinois	Saline, IL	Illinois\Saline	17165	17	165	2012	0	483	0	2	29	35	102	64	80	56	115	0.137	0.520	689	195	0.283	15	180	165	0.0311	0.373	0.342	1	0	0.00207	0	347	123	13	0.718	0.255	0.0269	181	0.375	0	38056	0.511	0.518	2.340	0.184	0.184	0.530	7
Sangamon County, Illinois	Sangamon, IL	Illinois\Sangamon	17167	17	167	2007	1	1153	0.000867	7	41	116	319	210	166	118	176	0.142	0.399	1702	398	0.234	161	359	215	0.140	0.311	0.186	13	17	0.0113	0.0147	652	355	127	0.565	0.308	0.110	554	0.480	177	48330	0.522	0.594	2.310	0.198	0.136	0.496	28
Sangamon County, Illinois	Sangamon, IL	Illinois\Sangamon	17167	17	167	2012	5	1092	0.00458	4	49	78	206	189	170	135	261	0.120	0.518	1596	371	0.232	147	305	256	0.135	0.279	0.234	16	13	0.0147	0.0119	660	304	128	0.604	0.278	0.117	551	0.505	75	55386	0.520	0.626	2.350	0.195	0.139	0.491	27
Schuyler County, Illinois	Schuyler, IL	Illinois\Schuyler	17169	17	169	2012	3	542	0.00554	3	29	56	118	62	69	41	164	0.162	0.506	886	201	0.227	18	112	235	0.0332	0.207	0.434	2	0	0.00369	0	391	119	32	0.721	0.220	0.0590	191	0.352	0	47766	0.479	0.494	2.330	0.172	0.185	0.583	1
Scott County, Illinois	Scott, IL	Illinois\Scott	17171	17	171	2012	1	356	0.00281	0	17	51	86	42	47	25	88	0.191	0.449	543	128	0.236	21	84	113	0.0590	0.236	0.317	1	1	0.00281	0.00281	211	106	39	0.593	0.298	0.110	156	0.438	22	47541	0.511	0.427	2.490	0.193	0.180	0.574	1
Stark County, Illinois	Stark, IL	Illinois\Stark	17175	17	175	2007	2	372	0.00538	1	18	61	102	41	64	32	53	0.215	0.401	527	89	0.169	41	68	77	0.110	0.183	0.207	5	4	0.0134	0.0108	163	148	59	0.438	0.398	0.159	228	0.613	146	43043	0.522	0.476	2.370	0.189	0.193	0.619	1
Stark County, Illinois	Stark, IL	Illinois\Stark	17175	17	175	2012	0	348	0	9	34	43	84	43	58	29	48	0.247	0.388	494	102	0.206	24	77	69	0.0690	0.221	0.198	2	3	0.00575	0.00862	149	150	49	0.428	0.431	0.141	217	0.624	1583	48225	0.512	0.479	2.410	0.189	0.199	0.588	3
Stephenson County, Illinois	Stephenson, IL	Illinois\Stephenson	17177	17	177	2007	2	1178	0.00170	6	70	169	344	149	137	119	184	0.208	0.374	1867	553	0.296	197	327	268	0.167	0.278	0.228	7	5	0.00594	0.00424	737	323	134	0.626	0.274	0.114	592	0.503	17	43450	0.517	0.517	2.350	0.193	0.175	0.550	11
Stephenson County, Illinois	Stephenson, IL	Illinois\Stephenson	17177	17	177	2012	4	1087	0.00368	10	75	89	289	146	167	108	203	0.160	0.440	1715	475	0.277	115	276	277	0.106	0.254	0.255	7	4	0.00644	0.00368	617	350	120	0.568	0.322	0.110	618	0.569	22	45907	0.515	0.526	2.380	0.184	0.188	0.519	8
Tazewell County, Illinois	Tazewell, IL	Illinois\Tazewell	17179	17	179	2007	4	998	0.00401	2	70	111	269	128	115	105	198	0.183	0.419	1350	272	0.201	141	233	236	0.141	0.233	0.236	5	10	0.00501	0.0100	534	358	117	0.535	0.359	0.117	517	0.518	6854	52745	0.508	0.558	2.410	0.188	0.154	0.588	13
Tazewell County, Illinois	Tazewell, IL	Illinois\Tazewell	17179	17	179	2012	2	942	0.00212	4	54	77	193	117	156	105	236	0.143	0.528	1306	260	0.199	99	245	217	0.105	0.260	0.230	2	11	0.00212	0.0117	505	342	95	0.536	0.363	0.101	469	0.498	7479	60403	0.507	0.579	2.440	0.195	0.156	0.568	16
Union County, Illinois	Union, IL	Illinois\Union	17181	17	181	2007	7	620	0.0113	7	22	42	151	91	75	104	128	0.115	0.495	891	219	0.246	32	188	235	0.0516	0.303	0.379	16	16	0.0258	0.0258	510	84	30	0.823	0.135	0.0484	238	0.384	674	37923	0.514	0.461	2.360	0.178	0.171	0.539	4
Union County, Illinois	Union, IL	Illinois\Union	17181	17	181	2012	3	623	0.00482	3	25	44	126	60	108	69	188	0.116	0.586	924	246	0.266	20	203	266	0.0321	0.326	0.427	30	16	0.0482	0.0257	528	90	5	0.848	0.144	0.00803	233	0.374	519	41054	0.501	0.491	2.470	0.176	0.182	0.533	4
Vermilion County, Illinois	Vermilion, IL	Illinois\Vermilion	17183	17	183	2007	0	1014	0	3	48	125	250	167	125	67	229	0.174	0.415	1445	314	0.217	104	288	177	0.103	0.284	0.175	3	2	0.00296	0.00197	518	367	129	0.511	0.362	0.127	531	0.524	8	38036	0.510	0.437	2.420	0.202	0.161	0.499	16
Vermilion County, Illinois	Vermilion, IL	Illinois\Vermilion	17183	17	183	2012	2	956	0.00209	4	37	79	200	154	204	130	148	0.126	0.504	1327	277	0.209	91	259	187	0.0952	0.271	0.196	7	5	0.00732	0.00523	503	347	106	0.526	0.363	0.111	521	0.545	17	40709	0.504	0.462	2.500	0.200	0.163	0.466	14
Warren County, Illinois	Warren, IL	Illinois\Warren	17187	17	187	2007	3	644	0.00466	2	38	69	163	89	91	54	138	0.169	0.439	939	185	0.197	39	135	141	0.0606	0.210	0.219	0	1	0	0.00155	310	234	89	0.481	0.363	0.138	365	0.567	3	41477	0.514	0.547	2.300	0.174	0.165	0.517	7
Warren County, Illinois	Warren, IL	Illinois\Warren	17187	17	187	2012	0	605	0	12	44	66	118	87	82	77	119	0.202	0.460	889	167	0.188	32	124	148	0.0529	0.205	0.245	6	0	0.00992	0	270	248	87	0.446	0.410	0.144	358	0.592	0	43045	0.514	0.542	2.390	0.183	0.170	0.474	6
Washington County, Illinois	Washington, IL	Illinois\Washington	17189	17	189	2007	2	779	0.00257	3	45	89	212	132	96	74	128	0.176	0.383	1156	202	0.175	46	172	136	0.0591	0.221	0.175	3	6	0.00385	0.00770	346	372	71	0.444	0.478	0.0911	422	0.542	37	48727	0.504	0.509	2.280	0.183	0.157	0.610	9
Washington County, Illinois	Washington, IL	Illinois\Washington	17189	17	189	2012	3	777	0.00386	3	45	83	217	98	123	75	133	0.169	0.426	1136	208	0.183	44	166	181	0.0566	0.214	0.233	3	6	0.00386	0.00772	364	346	67	0.468	0.445	0.0862	394	0.507	25	54564	0.499	0.568	2.390	0.180	0.170	0.590	8
White County, Illinois	White, IL	Illinois\White	17193	17	193	2007	5	481	0.0104	1	35	53	130	73	63	31	95	0.185	0.393	697	147	0.211	18	157	119	0.0374	0.326	0.247	2	5	0.00416	0.0104	287	151	24	0.597	0.314	0.0499	218	0.453	1078	39797	0.524	0.496	2.140	0.161	0.207	0.616	5
White County, Illinois	White, IL	Illinois\White	17193	17	193	2012	3	582	0.00515	0	34	57	142	49	99	79	122	0.156	0.515	829	172	0.207	25	182	177	0.0430	0.313	0.304	3	6	0.00515	0.0103	413	152	17	0.710	0.261	0.0292	223	0.383	1726	42911	0.517	0.513	2.290	0.173	0.210	0.584	6
Whiteside County, Illinois	Whiteside, IL	Illinois\Whiteside	17195	17	195	2007	3	1132	0.00265	7	68	109	394	135	134	132	153	0.163	0.370	1628	393	0.241	124	262	267	0.110	0.231	0.236	4	3	0.00353	0.00265	607	364	128	0.536	0.322	0.113	637	0.563	7669	43920	0.513	0.464	2.430	0.193	0.166	0.521	8
Whiteside County, Illinois	Whiteside, IL	Illinois\Whiteside	17195	17	195	2012	0	1110	0	14	55	134	296	171	147	94	199	0.183	0.396	1652	408	0.247	84	287	276	0.0757	0.259	0.249	10	8	0.00901	0.00721	623	362	125	0.561	0.326	0.113	560	0.505	5597	45818	0.509	0.485	2.450	0.193	0.175	0.532	8
Will County, Illinois	Will, IL	Illinois\Will	17197	17	197	2007	3	877	0.00342	1	34	82	246	162	106	79	167	0.133	0.401	1384	404	0.292	119	363	144	0.136	0.414	0.164	12	11	0.0137	0.0125	466	279	134	0.531	0.318	0.153	458	0.522	307	71597	0.500	0.588	3.090	0.234	0.0810	0.570	85
Will County, Illinois	Will, IL	Illinois\Will	17197	17	197	2012	2	882	0.00227	4	39	63	235	131	157	89	164	0.120	0.465	1363	386	0.283	97	395	133	0.110	0.448	0.151	10	17	0.0113	0.0193	516	256	110	0.585	0.290	0.125	483	0.548	685	72395	0.503	0.618	3.020	0.240	0.0927	0.568	98
Williamson County, Illinois	Williamson, IL	Illinois\Williamson	17199	17	199	2007	3	616	0.00487	1	33	99	145	70	78	67	123	0.216	0.435	870	245	0.282	59	231	213	0.0958	0.375	0.346	4	10	0.00649	0.0162	487	119	15	0.791	0.193	0.0244	199	0.323	28	38914	0.514	0.546	2.380	0.179	0.164	0.534	14
Williamson County, Illinois	Williamson, IL	Illinois\Williamson	17199	17	199	2012	5	702	0.00712	0	18	47	209	96	102	70	160	0.0926	0.473	1000	272	0.272	31	283	293	0.0442	0.403	0.417	20	8	0.0285	0.0114	559	125	18	0.796	0.178	0.0256	278	0.396	42	41033	0.505	0.584	2.400	0.184	0.163	0.521	16
Winnebago County, Illinois	Winnebago, IL	Illinois\Winnebago	17201	17	201	2007	4	860	0.00465	11	26	108	230	134	118	84	149	0.169	0.408	1211	374	0.309	169	307	178	0.197	0.357	0.207	13	14	0.0151	0.0163	591	192	67	0.687	0.223	0.0779	380	0.442	60	48394	0.508	0.488	2.600	0.212	0.127	0.495	53
Winnebago County, Illinois	Winnebago, IL	Illinois\Winnebago	17201	17	201	2012	9	807	0.0112	3	34	62	175	113	144	112	164	0.123	0.520	1178	365	0.310	115	256	232	0.143	0.317	0.287	17	21	0.0211	0.0260	542	189	76	0.672	0.234	0.0942	357	0.442	193	49060	0.511	0.506	2.560	0.206	0.138	0.482	53
Woodford County, Illinois	Woodford, IL	Illinois\Woodford	17203	17	203	2007	6	932	0.00644	7	52	103	274	145	70	97	184	0.174	0.377	1313	253	0.193	119	203	235	0.128	0.218	0.252	10	11	0.0107	0.0118	480	358	128	0.515	0.384	0.137	483	0.518	605	62349	0.509	0.600	2.610	0.194	0.141	0.592	8
Woodford County, Illinois	Woodford, IL	Illinois\Woodford	17203	17	203	2012	6	958	0.00626	11	59	103	201	138	145	94	207	0.181	0.466	1418	266	0.188	83	230	255	0.0866	0.240	0.266	12	15	0.0125	0.0157	485	373	100	0.506	0.389	0.104	506	0.528	98	69806	0.506	0.606	2.640	0.213	0.148	0.621	6
Adams County, Indiana	Adams, IN	Indiana\Adams	18001	18	1	2007	9	1315	0.00684	23	110	275	372	176	121	124	114	0.310	0.273	1960	438	0.223	304	503	277	0.231	0.383	0.211	2	13	0.00152	0.00989	983	283	41	0.748	0.215	0.0312	462	0.351	125	46601	0.503	0.389	2.690	0.257	0.134	0.602	5
Adams County, Indiana	Adams, IN	Indiana\Adams	18001	18	1	2012	1	1476	0.000678	9	180	303	302	241	193	103	145	0.333	0.299	2243	503	0.224	253	661	336	0.171	0.448	0.228	8	16	0.00542	0.0108	1115	307	54	0.755	0.208	0.0366	478	0.324	165	42944	0.506	0.423	2.750	0.263	0.138	0.585	7
Allen County, Indiana	Allen, IN	Indiana\Allen	18003	18	3	2007	9	1649	0.00546	8	119	266	482	239	133	141	261	0.238	0.324	2500	649	0.260	284	668	416	0.172	0.405	0.252	14	8	0.00849	0.00485	1212	345	80	0.735	0.209	0.0485	597	0.362	774	47947	0.508	0.547	2.510	0.232	0.113	0.517	57
Allen County, Indiana	Allen, IN	Indiana\Allen	18003	18	3	2012	7	1725	0.00406	9	149	220	421	244	291	128	263	0.219	0.395	2659	751	0.282	217	778	427	0.126	0.451	0.248	10	13	0.00580	0.00754	1268	383	74	0.735	0.222	0.0429	749	0.434	146	48795	0.513	0.575	2.550	0.225	0.119	0.506	45
Bartholomew County, Indiana	Bartholomew, IN	Indiana\Bartholomew	18005	18	5	2007	6	668	0.00898	4	34	116	180	104	66	61	103	0.231	0.344	992	238	0.240	107	200	172	0.160	0.299	0.257	9	7	0.0135	0.0105	412	197	52	0.617	0.295	0.0778	265	0.397	2842	53395	0.504	0.507	2.570	0.217	0.130	0.580	18
Bartholomew County, Indiana	Bartholomew, IN	Indiana\Bartholomew	18005	18	5	2012	7	623	0.0112	0	35	87	159	86	60	55	141	0.196	0.411	986	238	0.241	78	197	151	0.125	0.316	0.242	1	13	0.00161	0.0209	367	204	52	0.589	0.327	0.0835	279	0.448	1443	53475	0.506	0.535	2.540	0.208	0.140	0.564	13
Benton County, Indiana	Benton, IN	Indiana\Benton	18007	18	7	2007	5	399	0.0125	1	42	31	143	53	45	36	48	0.185	0.323	608	162	0.266	20	65	80	0.0501	0.163	0.201	2	2	0.00501	0.00501	198	145	76	0.496	0.363	0.190	218	0.546	17	44637	0.502	0.415	2.480	0.217	0.155	0.567	2
Benton County, Indiana	Benton, IN	Indiana\Benton	18007	18	7	2012	0	381	0	2	19	53	72	47	58	38	92	0.194	0.493	743	221	0.297	38	61	55	0.0997	0.160	0.144	0	0	0	0	180	153	48	0.472	0.402	0.126	242	0.635	0	48692	0.505	0.418	2.510	0.213	0.157	0.538	2
Boone County, Indiana	Boone, IN	Indiana\Boone	18011	18	11	2007	0	582	0	5	29	86	183	62	53	51	113	0.206	0.373	885	249	0.281	116	179	99	0.199	0.308	0.170	4	8	0.00687	0.0137	335	180	50	0.576	0.309	0.0859	282	0.485	44	65106	0.507	0.597	2.610	0.219	0.113	0.641	10
Boone County, Indiana	Boone, IN	Indiana\Boone	18011	18	11	2012	1	607	0.00165	0	30	68	161	105	79	67	97	0.161	0.400	936	308	0.329	112	189	104	0.185	0.311	0.171	5	8	0.00824	0.0132	353	193	61	0.582	0.318	0.100	287	0.473	25	69919	0.508	0.631	2.600	0.231	0.117	0.636	6
Brown County, Indiana	Brown, IN	Indiana\Brown	18013	18	13	2007	3	169	0.0178	1	8	19	48	17	20	22	34	0.166	0.450	260	88	0.338	31	58	62	0.183	0.343	0.367	7	5	0.0414	0.0296	145	20	4	0.858	0.118	0.0237	73	0.432	35	52038	0.495	0.470	2.420	0.171	0.135	0.630	3
Brown County, Indiana	Brown, IN	Indiana\Brown	18013	18	13	2012	2	173	0.0116	0	2	24	34	25	19	22	47	0.150	0.509	267	105	0.393	28	67	65	0.162	0.387	0.376	3	10	0.0173	0.0578	147	23	3	0.850	0.133	0.0173	43	0.249	21	49837	0.504	0.499	2.470	0.166	0.172	0.578	3
Carroll County, Indiana	Carroll, IN	Indiana\Carroll	18015	18	15	2007	0	581	0	0	48	88	185	79	59	46	76	0.234	0.312	890	229	0.257	122	130	137	0.210	0.224	0.236	5	8	0.00861	0.0138	320	211	63	0.551	0.363	0.108	283	0.487	64	48013	0.497	0.380	2.440	0.201	0.137	0.639	4
Carroll County, Indiana	Carroll, IN	Indiana\Carroll	18015	18	15	2012	1	491	0.00204	5	32	77	119	67	71	49	71	0.232	0.389	742	158	0.213	57	118	116	0.116	0.240	0.236	0	5	0	0.0102	247	200	44	0.503	0.407	0.0896	249	0.507	21	51038	0.499	0.431	2.470	0.200	0.158	0.581	4
Cass County, Indiana	Cass, IN	Indiana\Cass	18017	18	17	2007	4	868	0.00461	10	52	98	243	92	128	87	158	0.184	0.430	1242	315	0.254	176	252	188	0.203	0.290	0.217	9	8	0.0104	0.00922	559	256	59	0.644	0.295	0.0680	384	0.442	772	43794	0.496	0.361	2.430	0.209	0.140	0.587	8
Cass County, Indiana	Cass, IN	Indiana\Cass	18017	18	17	2012	0	688	0	7	47	73	150	114	76	72	149	0.185	0.432	1028	315	0.306	81	213	176	0.118	0.310	0.256	3	8	0.00436	0.0116	410	241	37	0.596	0.350	0.0538	295	0.429	831	40809	0.500	0.390	2.560	0.211	0.151	0.530	6
Clark County, Indiana	Clark, IN	Indiana\Clark	18019	18	19	2007	1	585	0.00171	0	23	95	147	65	86	50	119	0.202	0.436	825	248	0.301	94	192	177	0.161	0.328	0.303	5	12	0.00855	0.0205	439	110	28	0.750	0.188	0.0479	243	0.415	382	45450	0.512	0.470	2.370	0.203	0.124	0.510	20
Clark County, Indiana	Clark, IN	Indiana\Clark	18019	18	19	2012	0	515	0	0	27	34	140	81	60	80	93	0.118	0.452	736	220	0.299	50	204	166	0.0971	0.396	0.322	6	19	0.0117	0.0369	391	111	13	0.759	0.216	0.0252	214	0.416	454	49164	0.510	0.498	2.530	0.197	0.128	0.495	17
Clay County, Indiana	Clay, IN	Indiana\Clay	18021	18	21	2007	0	666	0	13	50	105	156	95	95	63	89	0.252	0.371	1001	277	0.277	105	235	147	0.158	0.353	0.221	1	3	0.00150	0.00450	429	183	20	0.644	0.275	0.0300	309	0.464	13	42755	0.513	0.420	2.520	0.206	0.144	0.606	4
Clinton County, Indiana	Clinton, IN	Indiana\Clinton	18023	18	23	2007	2	693	0.00289	16	47	121	169	108	73	78	81	0.266	0.335	1030	242	0.235	150	170	128	0.216	0.245	0.185	3	8	0.00433	0.0115	359	249	75	0.518	0.359	0.108	340	0.491	41	46258	0.506	0.352	2.730	0.221	0.143	0.559	11
Clinton County, Indiana	Clinton, IN	Indiana\Clinton	18023	18	23	2012	3	597	0.00503	2	50	71	137	98	58	67	114	0.206	0.400	946	236	0.249	92	167	124	0.154	0.280	0.208	5	4	0.00838	0.00670	307	215	75	0.514	0.360	0.126	304	0.509	18	47748	0.506	0.375	2.780	0.223	0.144	0.526	8
Crawford County, Indiana	Crawford, IN	Indiana\Crawford	18025	18	25	2007	3	354	0.00847	0	22	27	76	64	46	48	71	0.138	0.466	516	170	0.329	30	73	176	0.0847	0.206	0.497	3	6	0.00847	0.0169	289	64	15	0.816	0.181	0.0424	99	0.280	37	37942	0.497	0.298	2.480	0.197	0.130	0.543	2
Crawford County, Indiana	Crawford, IN	Indiana\Crawford	18025	18	25	2012	0	338	0	0	15	40	52	62	54	44	71	0.163	0.500	511	161	0.315	17	77	174	0.0503	0.228	0.515	1	3	0.00296	0.00888	279	55	4	0.825	0.163	0.0118	101	0.299	10	39534	0.493	0.315	2.480	0.192	0.150	0.560	2
Daviess County, Indiana	Daviess, IN	Indiana\Daviess	18027	18	27	2007	1	969	0.00103	6	119	184	273	122	84	74	107	0.319	0.273	1531	397	0.259	138	357	297	0.142	0.368	0.307	1	19	0.00103	0.0196	673	241	38	0.695	0.249	0.0392	343	0.354	436	41174	0.505	0.352	2.740	0.237	0.143	0.545	9
Daviess County, Indiana	Daviess, IN	Indiana\Daviess	18027	18	27	2012	2	1325	0.00151	15	182	265	289	237	142	75	120	0.349	0.254	1987	449	0.226	181	615	356	0.137	0.464	0.269	2	30	0.00151	0.0226	991	296	38	0.748	0.223	0.0287	379	0.286	462	44689	0.502	0.349	2.810	0.242	0.141	0.568	7
Dearborn County, Indiana	Dearborn, IN	Indiana\Dearborn	18029	18	29	2007	2	564	0.00355	2	9	61	137	72	100	66	117	0.128	0.502	836	246	0.294	41	164	266	0.0727	0.291	0.472	20	5	0.0355	0.00887	415	122	19	0.736	0.216	0.0337	212	0.376	20	56660	0.501	0.429	2.690	0.206	0.116	0.592	7
Dearborn County, Indiana	Dearborn, IN	Indiana\Dearborn	18029	18	29	2012	2	561	0.00357	0	16	51	125	117	58	78	116	0.119	0.449	820	224	0.273	32	192	258	0.0570	0.342	0.460	9	6	0.0160	0.0107	456	87	18	0.813	0.155	0.0321	223	0.398	30	57465	0.503	0.479	2.670	0.206	0.131	0.551	6
Decatur County, Indiana	Decatur, IN	Indiana\Decatur	18031	18	31	2007	8	639	0.0125	0	52	85	178	73	77	63	111	0.214	0.393	928	180	0.194	96	134	144	0.150	0.210	0.225	0	12	0	0.0188	365	204	60	0.571	0.319	0.0939	347	0.543	121	45711	0.502	0.399	2.480	0.222	0.139	0.599	8
Decatur County, Indiana	Decatur, IN	Indiana\Decatur	18031	18	31	2012	2	610	0.00328	0	38	87	129	88	77	70	121	0.205	0.439	905	213	0.235	46	144	176	0.0754	0.236	0.289	1	5	0.00164	0.00820	325	218	67	0.533	0.357	0.110	299	0.490	40	47387	0.505	0.385	2.580	0.212	0.144	0.572	6
DeKalb County, Indiana	DeKalb, IN	Indiana\DeKalb	18033	18	33	2007	3	1144	0.00262	7	82	125	280	165	144	115	226	0.187	0.424	1628	397	0.244	110	524	336	0.0962	0.458	0.294	12	9	0.0105	0.00787	899	203	26	0.786	0.177	0.0227	309	0.270	36	49051	0.500	0.433	2.600	0.224	0.118	0.563	8
DeKalb County, Indiana	DeKalb, IN	Indiana\DeKalb	18033	18	33	2012	3	924	0.00325	3	52	88	210	135	126	113	197	0.155	0.472	1370	344	0.251	86	375	291	0.0931	0.406	0.315	9	5	0.00974	0.00541	692	213	19	0.749	0.231	0.0206	261	0.282	27	48116	0.504	0.461	2.550	0.217	0.131	0.552	7
Delaware County, Indiana	Delaware, IN	Indiana\Delaware	18035	18	35	2007	4	659	0.00607	2	31	85	187	115	49	63	127	0.179	0.363	965	242	0.251	146	236	128	0.222	0.358	0.194	1	8	0.00152	0.0121	442	184	36	0.671	0.279	0.0546	317	0.481	911	38501	0.522	0.508	2.310	0.173	0.140	0.459	15
Delaware County, Indiana	Delaware, IN	Indiana\Delaware	18035	18	35	2012	1	610	0.00164	2	31	41	106	84	100	71	175	0.121	0.567	876	214	0.244	73	229	138	0.120	0.375	0.226	1	5	0.00164	0.00820	385	189	36	0.631	0.310	0.0590	334	0.548	543	37339	0.519	0.545	2.370	0.164	0.147	0.438	13
Dubois County, Indiana	Dubois, IN	Indiana\Dubois	18037	18	37	2007	8	761	0.0105	0	33	126	222	105	91	70	114	0.209	0.361	1177	215	0.183	66	185	263	0.0867	0.243	0.346	2	7	0.00263	0.00920	473	232	52	0.622	0.305	0.0683	331	0.435	18	54404	0.506	0.426	2.550	0.213	0.133	0.596	11
Dubois County, Indiana	Dubois, IN	Indiana\Dubois	18037	18	37	2012	0	720	0	6	37	71	209	146	81	57	113	0.158	0.349	1127	209	0.185	43	203	257	0.0597	0.282	0.357	1	4	0.00139	0.00556	438	231	51	0.608	0.321	0.0708	290	0.403	5	53814	0.508	0.449	2.580	0.210	0.145	0.589	10
Elkhart County, Indiana	Elkhart, IN	Indiana\Elkhart	18039	18	39	2007	9	1617	0.00557	35	178	377	464	183	151	118	111	0.365	0.235	2491	657	0.264	523	514	356	0.323	0.318	0.220	23	20	0.0142	0.0124	1107	401	78	0.685	0.248	0.0482	603	0.373	747	49395	0.500	0.407	2.750	0.240	0.109	0.545	36
Elkhart County, Indiana	Elkhart, IN	Indiana\Elkhart	18039	18	39	2012	18	1724	0.0104	9	267	330	417	265	190	113	133	0.352	0.253	2740	838	0.306	453	629	446	0.263	0.365	0.259	13	26	0.00754	0.0151	1166	494	64	0.676	0.287	0.0371	661	0.383	1232	45806	0.507	0.428	2.770	0.238	0.121	0.539	39
Floyd County, Indiana	Floyd, IN	Indiana\Floyd	18043	18	43	2007	1	279	0.00358	2	19	20	67	47	36	23	65	0.147	0.444	417	127	0.305	59	103	92	0.211	0.369	0.330	19	13	0.0681	0.0466	208	60	11	0.746	0.215	0.0394	94	0.337	111	52734	0.516	0.504	2.510	0.203	0.125	0.535	12
Floyd County, Indiana	Floyd, IN	Indiana\Floyd	18043	18	43	2012	2	277	0.00722	0	5	18	48	38	43	40	85	0.0830	0.606	397	137	0.345	32	156	67	0.116	0.563	0.242	7	14	0.0253	0.0505	225	49	3	0.812	0.177	0.0108	133	0.480	59	53367	0.515	0.530	2.520	0.197	0.130	0.514	12
Fountain County, Indiana	Fountain, IN	Indiana\Fountain	18045	18	45	2012	0	460	0	2	29	71	124	52	51	55	76	0.222	0.396	677	164	0.242	50	109	128	0.109	0.237	0.278	4	1	0.00870	0.00217	278	142	40	0.604	0.309	0.0870	221	0.480	7	47905	0.505	0.362	2.470	0.197	0.176	0.552	4
Franklin County, Indiana	Franklin, IN	Indiana\Franklin	18047	18	47	2007	3	723	0.00415	1	31	122	184	86	84	78	137	0.213	0.414	1059	237	0.224	55	168	289	0.0761	0.232	0.400	6	5	0.00830	0.00692	474	200	58	0.656	0.277	0.0802	318	0.440	29	51541	0.496	0.414	2.740	0.208	0.129	0.581	12
Franklin County, Indiana	Franklin, IN	Indiana\Franklin	18047	18	47	2012	4	727	0.00550	0	44	76	178	107	95	70	157	0.165	0.443	1077	241	0.224	46	188	294	0.0633	0.259	0.404	10	5	0.0138	0.00688	460	213	54	0.633	0.293	0.0743	348	0.479	40	45992	0.500	0.420	2.670	0.213	0.141	0.605	6
Fulton County, Indiana	Fulton, IN	Indiana\Fulton	18049	18	49	2007	2	639	0.00313	1	49	82	173	110	62	62	100	0.207	0.351	978	263	0.269	86	199	148	0.135	0.311	0.232	2	9	0.00313	0.0141	402	204	24	0.629	0.319	0.0376	297	0.465	211	45944	0.509	0.355	2.360	0.204	0.153	0.569	6
Fulton County, Indiana	Fulton, IN	Indiana\Fulton	18049	18	49	2012	1	653	0.00153	9	72	84	153	95	65	61	114	0.253	0.368	996	254	0.255	51	216	195	0.0781	0.331	0.299	2	11	0.00306	0.0168	400	230	23	0.613	0.352	0.0352	320	0.490	212	44300	0.503	0.400	2.440	0.203	0.165	0.590	4
Gibson County, Indiana	Gibson, IN	Indiana\Gibson	18051	18	51	2007	1	590	0.00169	0	17	94	178	84	85	49	83	0.188	0.368	850	178	0.209	83	138	137	0.141	0.234	0.232	3	7	0.00508	0.0119	325	224	50	0.551	0.380	0.0847	295	0.500	791	47197	0.509	0.453	2.390	0.199	0.148	0.558	6
Gibson County, Indiana	Gibson, IN	Indiana\Gibson	18051	18	51	2012	0	589	0	9	31	61	172	103	75	51	87	0.171	0.362	913	202	0.221	50	167	125	0.0849	0.284	0.212	1	9	0.00170	0.0153	291	246	52	0.494	0.418	0.0883	308	0.523	973	49320	0.505	0.476	2.510	0.198	0.153	0.568	7
Grant County, Indiana	Grant, IN	Indiana\Grant	18053	18	53	2007	5	524	0.00954	3	23	79	127	81	83	58	70	0.200	0.403	799	191	0.239	58	161	110	0.111	0.307	0.210	9	8	0.0172	0.0153	294	181	37	0.561	0.345	0.0706	244	0.466	854	37131	0.522	0.425	2.330	0.190	0.158	0.510	9
Grant County, Indiana	Grant, IN	Indiana\Grant	18053	18	53	2012	2	500	0.00400	0	31	72	76	87	69	64	101	0.206	0.468	777	212	0.273	47	141	125	0.0940	0.282	0.250	1	2	0.00200	0.00400	279	198	23	0.558	0.396	0.0460	268	0.536	1203	39151	0.519	0.462	2.400	0.176	0.162	0.479	8
Greene County, Indiana	Greene, IN	Indiana\Greene	18055	18	55	2007	1	799	0.00125	3	25	92	224	119	106	71	159	0.150	0.421	1200	320	0.267	93	233	279	0.116	0.292	0.349	4	9	0.00501	0.0113	602	167	24	0.753	0.209	0.0300	358	0.448	19	41419	0.504	0.389	2.380	0.194	0.150	0.564	7
Greene County, Indiana	Greene, IN	Indiana\Greene	18055	18	55	2012	1	810	0.00123	6	36	115	190	104	114	93	152	0.194	0.443	1246	309	0.248	46	286	292	0.0568	0.353	0.360	2	3	0.00247	0.00370	610	170	30	0.753	0.210	0.0370	340	0.420	20	42684	0.501	0.433	2.530	0.195	0.160	0.570	9
Hamilton County, Indiana	Hamilton, IN	Indiana\Hamilton	18057	18	57	2007	1	636	0.00157	3	19	87	217	82	61	62	105	0.171	0.358	944	293	0.310	187	231	102	0.294	0.363	0.160	7	10	0.0110	0.0157	429	157	56	0.675	0.247	0.0881	272	0.428	149	83059	0.506	0.751	2.830	0.245	0.0760	0.613	39
Hamilton County, Indiana	Hamilton, IN	Indiana\Hamilton	18057	18	57	2012	2	598	0.00334	0	20	37	184	92	77	60	128	0.0953	0.443	949	327	0.345	134	238	106	0.224	0.398	0.177	9	10	0.0151	0.0167	393	158	47	0.657	0.264	0.0786	240	0.401	72	88429	0.512	0.781	2.710	0.255	0.0863	0.640	31
Hancock County, Indiana	Hancock, IN	Indiana\Hancock	18059	18	59	2007	3	686	0.00437	6	31	124	202	84	62	57	120	0.235	0.348	1089	323	0.297	188	220	133	0.274	0.321	0.194	4	6	0.00583	0.00875	434	188	42	0.633	0.274	0.0612	306	0.446	86	65421	0.509	0.530	2.550	0.207	0.118	0.642	4
Hancock County, Indiana	Hancock, IN	Indiana\Hancock	18059	18	59	2012	4	604	0.00662	4	45	64	136	99	83	59	114	0.187	0.424	952	279	0.293	119	244	93	0.197	0.404	0.154	2	13	0.00331	0.0215	372	191	41	0.616	0.316	0.0679	251	0.416	83	66131	0.509	0.549	2.660	0.217	0.128	0.589	5
Harrison County, Indiana	Harrison, IN	Indiana\Harrison	18061	18	61	2007	5	1125	0.00444	1	28	153	315	188	157	82	201	0.162	0.391	1732	563	0.325	153	384	375	0.136	0.341	0.333	14	13	0.0124	0.0116	871	223	37	0.774	0.198	0.0329	429	0.381	235	50418	0.500	0.422	2.720	0.196	0.117	0.599	6
Harrison County, Indiana	Harrison, IN	Indiana\Harrison	18061	18	61	2012	3	967	0.00310	4	51	100	212	120	173	127	180	0.160	0.496	1507	481	0.319	95	374	336	0.0982	0.387	0.347	13	9	0.0134	0.00931	736	202	29	0.761	0.209	0.0300	419	0.433	56	50704	0.500	0.444	2.680	0.194	0.139	0.569	4
Hendricks County, Indiana	Hendricks, IN	Indiana\Hendricks	18063	18	63	2007	1	714	0.00140	4	48	106	189	79	96	52	140	0.221	0.403	1081	312	0.289	129	298	144	0.181	0.417	0.202	11	5	0.0154	0.00700	481	168	45	0.674	0.235	0.0630	283	0.396	32	66432	0.497	0.596	2.590	0.211	0.0990	0.621	9
Hendricks County, Indiana	Hendricks, IN	Indiana\Hendricks	18063	18	63	2012	3	694	0.00432	6	43	73	171	92	74	69	166	0.176	0.445	1052	348	0.331	107	281	138	0.154	0.405	0.199	3	12	0.00432	0.0173	433	207	54	0.624	0.298	0.0778	377	0.543	78	70886	0.502	0.607	2.730	0.228	0.107	0.605	10
Henry County, Indiana	Henry, IN	Indiana\Henry	18065	18	65	2007	4	781	0.00512	8	38	114	206	107	83	90	135	0.205	0.394	1164	300	0.258	192	235	158	0.246	0.301	0.202	0	9	0	0.0115	536	223	33	0.686	0.286	0.0423	297	0.380	633	42306	0.515	0.384	2.340	0.193	0.161	0.576	8
Howard County, Indiana	Howard, IN	Indiana\Howard	18067	18	67	2012	2	476	0.00420	0	28	36	91	100	53	66	102	0.134	0.464	733	156	0.213	51	143	124	0.107	0.300	0.261	5	3	0.0105	0.00630	262	173	41	0.550	0.363	0.0861	273	0.574	236	42148	0.519	0.498	2.390	0.194	0.162	0.546	12
Huntington County, Indiana	Huntington, IN	Indiana\Huntington	18069	18	69	2007	1	766	0.00131	4	46	98	242	100	70	63	143	0.193	0.360	1160	349	0.301	146	265	161	0.191	0.346	0.210	1	2	0.00131	0.00261	523	186	26	0.683	0.243	0.0339	271	0.354	13	46756	0.510	0.439	2.530	0.200	0.148	0.567	5
Huntington County, Indiana	Huntington, IN	Indiana\Huntington	18069	18	69	2012	0	695	0	5	42	74	205	110	83	51	125	0.174	0.373	1074	302	0.281	89	241	174	0.128	0.347	0.250	2	3	0.00288	0.00432	433	221	41	0.623	0.318	0.0590	312	0.449	7	43552	0.509	0.475	2.510	0.192	0.147	0.541	5
Jackson County, Indiana	Jackson, IN	Indiana\Jackson	18071	18	71	2007	7	827	0.00846	3	66	132	199	120	87	76	144	0.243	0.371	1194	281	0.235	109	223	235	0.132	0.270	0.284	0	14	0	0.0169	504	252	41	0.609	0.305	0.0496	364	0.440	605	44935	0.504	0.387	2.430	0.213	0.134	0.610	10
Jackson County, Indiana	Jackson, IN	Indiana\Jackson	18071	18	71	2012	0	744	0	4	53	89	153	105	93	106	141	0.196	0.457	1125	300	0.267	71	204	225	0.0954	0.274	0.302	0	17	0	0.0228	462	243	39	0.621	0.327	0.0524	294	0.395	542	46573	0.502	0.385	2.500	0.203	0.143	0.545	9
Jasper County, Indiana	Jasper, IN	Indiana\Jasper	18073	18	73	2007	2	734	0.00272	0	75	136	168	99	89	52	115	0.287	0.349	1131	280	0.248	101	155	126	0.138	0.211	0.172	9	4	0.0123	0.00545	384	244	96	0.523	0.332	0.131	365	0.497	90	49945	0.504	0.424	2.560	0.209	0.130	0.591	6
Jasper County, Indiana	Jasper, IN	Indiana\Jasper	18073	18	73	2012	5	615	0.00813	12	34	80	129	126	78	58	98	0.205	0.380	967	271	0.280	57	181	121	0.0927	0.294	0.197	6	11	0.00976	0.0179	339	193	83	0.551	0.314	0.135	290	0.472	738	54092	0.502	0.434	2.660	0.210	0.141	0.608	8
Jefferson County, Indiana	Jefferson, IN	Indiana\Jefferson	18077	18	77	2007	0	694	0	5	35	96	180	110	75	64	129	0.196	0.386	1083	343	0.317	94	223	258	0.135	0.321	0.372	12	12	0.0173	0.0173	510	154	44	0.735	0.222	0.0634	253	0.365	8	45106	0.504	0.435	2.430	0.190	0.137	0.507	9
Jefferson County, Indiana	Jefferson, IN	Indiana\Jefferson	18077	18	77	2012	4	615	0.00650	2	69	64	146	102	87	42	103	0.220	0.377	945	299	0.316	69	192	253	0.112	0.312	0.411	5	12	0.00813	0.0195	466	129	20	0.758	0.210	0.0325	235	0.382	35	43104	0.518	0.457	2.400	0.182	0.146	0.507	6
Jennings County, Indiana	Jennings, IN	Indiana\Jennings	18079	18	79	2007	3	613	0.00489	5	57	92	135	66	80	63	115	0.251	0.421	888	224	0.252	70	215	191	0.114	0.351	0.312	10	7	0.0163	0.0114	447	145	34	0.729	0.237	0.0555	247	0.403	30	42634	0.501	0.333	2.390	0.225	0.110	0.576	2
Jennings County, Indiana	Jennings, IN	Indiana\Jennings	18079	18	79	2012	4	528	0.00758	2	34	49	140	60	61	61	121	0.161	0.460	768	214	0.279	53	196	158	0.100	0.371	0.299	4	1	0.00758	0.00189	380	120	28	0.720	0.227	0.0530	207	0.392	33	46023	0.499	0.378	2.620	0.214	0.126	0.539	2
Johnson County, Indiana	Johnson, IN	Indiana\Johnson	18081	18	81	2007	0	585	0	2	25	77	158	88	97	55	83	0.178	0.402	893	261	0.292	120	226	98	0.205	0.386	0.168	10	9	0.0171	0.0154	406	156	55	0.694	0.267	0.0940	263	0.450	39	60381	0.507	0.526	2.600	0.214	0.113	0.571	14
Johnson County, Indiana	Johnson, IN	Indiana\Johnson	18081	18	81	2012	0	562	0	2	29	74	133	99	79	62	84	0.187	0.400	852	246	0.289	88	237	99	0.157	0.422	0.176	2	6	0.00356	0.0107	365	172	25	0.649	0.306	0.0445	253	0.450	212	61671	0.508	0.548	2.630	0.220	0.123	0.582	11
Knox County, Indiana	Knox, IN	Indiana\Knox	18083	18	83	2007	4	568	0.00704	1	44	85	161	62	77	62	76	0.229	0.379	901	172	0.191	71	121	124	0.125	0.213	0.218	2	27	0.00352	0.0475	258	238	49	0.454	0.419	0.0863	335	0.590	7892	40042	0.506	0.501	2.300	0.183	0.157	0.526	5
Knox County, Indiana	Knox, IN	Indiana\Knox	18083	18	83	2012	0	496	0	6	52	61	129	78	56	45	69	0.240	0.343	792	122	0.154	41	109	102	0.0827	0.220	0.206	1	13	0.00202	0.0262	229	218	49	0.462	0.440	0.0988	304	0.613	6927	41356	0.497	0.506	2.380	0.175	0.158	0.496	5
Kosciusko County, Indiana	Kosciusko, IN	Indiana\Kosciusko	18085	18	85	2007	0	1235	0	7	115	207	324	164	139	118	161	0.266	0.338	1929	527	0.273	267	406	314	0.216	0.329	0.254	16	5	0.0130	0.00405	880	302	48	0.713	0.245	0.0389	467	0.378	1135	50815	0.498	0.434	2.460	0.222	0.125	0.603	8
LaGrange County, Indiana	LaGrange, IN	Indiana\LaGrange	18087	18	87	2007	6	1507	0.00398	15	264	446	415	137	84	76	70	0.481	0.153	2321	666	0.287	307	540	536	0.204	0.358	0.356	9	32	0.00597	0.0212	1160	287	49	0.770	0.190	0.0325	567	0.376	1805	50487	0.491	0.259	2.950	0.277	0.106	0.642	7
LaGrange County, Indiana	LaGrange, IN	Indiana\LaGrange	18087	18	87	2012	17	2419	0.00703	17	484	734	731	173	114	64	102	0.511	0.116	3950	1376	0.348	350	1071	887	0.145	0.443	0.367	14	35	0.00579	0.0145	1900	454	65	0.785	0.188	0.0269	1048	0.433	1304	47870	0.496	0.294	3.090	0.290	0.116	0.621	7
Lake County, Indiana	Lake, IN	Indiana\Lake	18089	18	89	2007	0	441	0	1	13	51	114	63	54	67	78	0.147	0.451	686	225	0.328	60	184	80	0.136	0.417	0.181	6	12	0.0136	0.0272	305	102	62	0.692	0.231	0.141	212	0.481	858	47998	0.518	0.475	2.630	0.220	0.129	0.471	82
Lake County, Indiana	Lake, IN	Indiana\Lake	18089	18	89	2012	1	430	0.00233	2	27	45	81	50	94	51	80	0.172	0.523	676	204	0.302	56	190	67	0.130	0.442	0.156	6	6	0.0140	0.0140	292	106	32	0.679	0.247	0.0744	202	0.470	654	48015	0.517	0.498	2.690	0.211	0.133	0.456	84
LaPorte County, Indiana	LaPorte, IN	Indiana\LaPorte	18091	18	91	2007	3	869	0.00345	7	68	136	261	107	106	60	124	0.243	0.334	1269	358	0.282	169	279	155	0.194	0.321	0.178	16	15	0.0184	0.0173	507	261	66	0.583	0.300	0.0759	385	0.443	3253	44620	0.487	0.442	2.470	0.197	0.136	0.505	22
LaPorte County, Indiana	LaPorte, IN	Indiana\LaPorte	18091	18	91	2012	2	731	0.00274	8	38	75	198	124	97	73	118	0.166	0.394	1104	312	0.283	86	234	177	0.118	0.320	0.242	13	7	0.0178	0.00958	415	258	58	0.568	0.353	0.0793	376	0.514	3342	46127	0.483	0.455	2.430	0.186	0.142	0.491	17
Lawrence County, Indiana	Lawrence, IN	Indiana\Lawrence	18093	18	93	2007	6	820	0.00732	0	33	82	233	138	105	76	153	0.140	0.407	1233	385	0.312	109	220	309	0.133	0.268	0.377	7	9	0.00854	0.0110	647	152	15	0.789	0.185	0.0183	323	0.394	34	42018	0.512	0.345	2.410	0.195	0.155	0.590	7
Madison County, Indiana	Madison, IN	Indiana\Madison	18095	18	95	2007	3	870	0.00345	3	37	123	209	84	139	94	181	0.187	0.476	1317	301	0.229	179	302	156	0.206	0.347	0.179	11	7	0.0126	0.00805	545	226	45	0.626	0.260	0.0517	433	0.498	1044	43094	0.506	0.432	2.430	0.195	0.153	0.492	21
Madison County, Indiana	Madison, IN	Indiana\Madison	18095	18	95	2012	2	737	0.00271	0	29	76	137	107	91	132	165	0.142	0.526	1106	269	0.243	118	270	137	0.160	0.366	0.186	6	6	0.00814	0.00814	470	213	54	0.638	0.289	0.0733	402	0.545	552	42707	0.500	0.452	2.460	0.190	0.154	0.477	22
Marion County, Indiana	Marion, IN	Indiana\Marion	18097	18	97	2007	6	263	0.0228	0	5	20	104	50	28	21	35	0.0951	0.319	411	160	0.389	127	89	28	0.483	0.338	0.106	7	8	0.0266	0.0304	221	25	20	0.840	0.0951	0.0760	111	0.422	407	45160	0.514	0.532	2.400	0.230	0.109	0.423	150
Marion County, Indiana	Marion, IN	Indiana\Marion	18097	18	97	2012	1	231	0.00433	0	13	23	51	54	29	20	41	0.156	0.390	353	132	0.374	91	93	29	0.394	0.403	0.126	5	15	0.0216	0.0649	172	33	26	0.745	0.143	0.113	84	0.364	285	41586	0.518	0.542	2.470	0.210	0.106	0.409	152
Marshall County, Indiana	Marshall, IN	Indiana\Marshall	18099	18	99	2007	4	866	0.00462	1	62	154	228	129	76	74	142	0.251	0.337	1298	357	0.275	138	246	284	0.159	0.284	0.328	3	7	0.00346	0.00808	550	259	54	0.635	0.299	0.0624	366	0.423	105	50647	0.500	0.395	2.660	0.224	0.130	0.587	11
Marshall County, Indiana	Marshall, IN	Indiana\Marshall	18099	18	99	2012	8	878	0.00911	2	88	125	237	131	129	71	95	0.245	0.336	1404	438	0.312	116	295	251	0.132	0.336	0.286	3	7	0.00342	0.00797	547	295	36	0.623	0.336	0.0410	357	0.407	207	46129	0.505	0.419	2.610	0.221	0.147	0.574	10
Martin County, Indiana	Martin, IN	Indiana\Martin	18101	18	101	2012	0	283	0	0	32	28	82	36	40	33	32	0.212	0.371	458	142	0.310	29	98	90	0.102	0.346	0.318	4	5	0.0141	0.0177	220	50	13	0.777	0.177	0.0459	100	0.353	15	44597	0.495	0.417	2.480	0.197	0.157	0.543	3
Miami County, Indiana	Miami, IN	Indiana\Miami	18103	18	103	2007	8	682	0.0117	3	38	80	171	84	101	97	108	0.177	0.449	1005	280	0.279	86	217	165	0.126	0.318	0.242	3	3	0.00440	0.00440	444	196	60	0.651	0.287	0.0880	277	0.406	3	44636	0.490	0.382	2.570	0.203	0.134	0.534	8
Monroe County, Indiana	Monroe, IN	Indiana\Monroe	18105	18	105	2007	3	481	0.00624	1	33	41	139	53	63	62	89	0.156	0.445	730	269	0.368	87	149	162	0.181	0.310	0.337	9	5	0.0187	0.0104	376	86	20	0.782	0.179	0.0416	175	0.364	12	39563	0.508	0.686	2.310	0.141	0.100	0.392	24
Monroe County, Indiana	Monroe, IN	Indiana\Monroe	18105	18	105	2012	8	462	0.0173	0	25	52	90	63	51	53	128	0.167	0.502	762	282	0.370	61	162	168	0.132	0.351	0.364	4	19	0.00866	0.0411	349	101	12	0.755	0.219	0.0260	174	0.377	24	39309	0.501	0.715	2.290	0.137	0.102	0.369	20
Montgomery County, Indiana	Montgomery, IN	Indiana\Montgomery	18107	18	107	2007	9	745	0.0121	10	59	91	223	74	71	78	139	0.215	0.387	1084	260	0.240	106	207	162	0.142	0.278	0.217	0	6	0	0.00805	439	242	36	0.589	0.325	0.0483	360	0.483	32	48453	0.499	0.418	2.490	0.204	0.144	0.577	7
Montgomery County, Indiana	Montgomery, IN	Indiana\Montgomery	18107	18	107	2012	4	732	0.00546	2	52	71	170	112	93	59	173	0.171	0.444	1069	250	0.234	86	238	171	0.117	0.325	0.234	3	10	0.00410	0.0137	460	230	42	0.628	0.314	0.0574	358	0.489	63	45404	0.496	0.428	2.530	0.196	0.156	0.555	7
Morgan County, Indiana	Morgan, IN	Indiana\Morgan	18109	18	109	2007	0	642	0	0	28	62	201	104	69	72	106	0.140	0.385	978	274	0.280	151	239	137	0.235	0.372	0.213	8	6	0.0125	0.00935	462	141	40	0.720	0.220	0.0623	233	0.363	75	53617	0.500	0.429	2.700	0.213	0.110	0.602	8
Morgan County, Indiana	Morgan, IN	Indiana\Morgan	18109	18	109	2012	2	583	0.00343	2	17	49	167	84	86	56	122	0.117	0.453	883	252	0.285	72	252	135	0.123	0.432	0.232	5	5	0.00858	0.00858	415	143	25	0.712	0.245	0.0429	248	0.425	41	52886	0.504	0.464	2.660	0.205	0.130	0.588	9
Newton County, Indiana	Newton, IN	Indiana\Newton	18111	18	111	2007	0	434	0	4	45	33	147	60	37	49	59	0.189	0.334	603	137	0.227	55	115	73	0.127	0.265	0.168	0	1	0	0.00230	208	152	53	0.479	0.350	0.122	204	0.470	25	45107	0.500	0.379	2.470	0.192	0.132	0.604	5
Noble County, Indiana	Noble, IN	Indiana\Noble	18113	18	113	2007	10	1196	0.00836	7	95	235	342	172	129	81	135	0.282	0.288	1834	542	0.296	194	476	340	0.162	0.398	0.284	10	7	0.00836	0.00585	901	239	38	0.753	0.200	0.0318	380	0.318	67	46924	0.492	0.381	2.680	0.231	0.108	0.578	8
Noble County, Indiana	Noble, IN	Indiana\Noble	18113	18	113	2012	3	1163	0.00258	8	109	155	279	197	140	128	147	0.234	0.357	1744	490	0.281	105	509	343	0.0903	0.438	0.295	7	6	0.00602	0.00516	802	313	48	0.690	0.269	0.0413	448	0.385	75	44192	0.500	0.409	2.640	0.224	0.125	0.565	9
Ohio County, Indiana	Ohio, IN	Indiana\Ohio	18115	18	115	2012	1	171	0.00585	0	0	15	48	30	25	11	42	0.0877	0.456	254	82	0.323	13	52	77	0.0760	0.304	0.450	1	3	0.00585	0.0175	134	36	1	0.784	0.211	0.00585	58	0.339	16	49301	0.505	0.385	2.470	0.177	0.166	0.580	1
Orange County, Indiana	Orange, IN	Indiana\Orange	18117	18	117	2007	3	474	0.00633	1	21	61	122	44	58	76	91	0.175	0.475	665	177	0.266	38	132	202	0.0802	0.278	0.426	5	4	0.0105	0.00844	357	97	14	0.753	0.205	0.0295	151	0.319	7	38036	0.511	0.311	2.520	0.206	0.150	0.579	6
Orange County, Indiana	Orange, IN	Indiana\Orange	18117	18	117	2012	0	478	0	4	45	48	84	83	56	66	92	0.203	0.448	718	183	0.255	35	126	201	0.0732	0.264	0.421	2	7	0.00418	0.0146	365	98	15	0.764	0.205	0.0314	176	0.368	19	38651	0.503	0.372	2.560	0.201	0.158	0.557	4
Owen County, Indiana	Owen, IN	Indiana\Owen	18119	18	119	2007	0	570	0	5	39	62	155	72	85	61	91	0.186	0.416	865	276	0.319	57	184	217	0.100	0.323	0.381	1	6	0.00175	0.0105	433	107	16	0.760	0.188	0.0281	222	0.389	42	42291	0.504	0.310	2.570	0.190	0.131	0.566	2
Owen County, Indiana	Owen, IN	Indiana\Owen	18119	18	119	2012	3	549	0.00546	0	24	74	108	100	61	76	106	0.179	0.443	846	279	0.330	45	172	217	0.0820	0.313	0.395	3	7	0.00546	0.0128	429	103	17	0.781	0.188	0.0310	221	0.403	76	41106	0.499	0.349	2.460	0.188	0.148	0.576	2
Parke County, Indiana	Parke, IN	Indiana\Parke	18121	18	121	2007	1	477	0.00210	9	33	65	161	66	48	28	67	0.224	0.300	740	165	0.223	50	92	158	0.105	0.193	0.331	2	10	0.00419	0.0210	315	128	31	0.660	0.268	0.0650	233	0.488	336	37932	0.519	0.376	2.350	0.179	0.148	0.520	4
Parke County, Indiana	Parke, IN	Indiana\Parke	18121	18	121	2012	7	574	0.0122	6	70	84	132	73	63	60	86	0.279	0.364	869	224	0.258	53	165	210	0.0923	0.287	0.366	3	23	0.00523	0.0401	387	136	51	0.674	0.237	0.0889	249	0.434	229	41311	0.532	0.422	2.600	0.174	0.156	0.543	3
Perry County, Indiana	Perry, IN	Indiana\Perry	18123	18	123	2012	1	413	0.00242	2	16	38	118	63	59	46	71	0.136	0.426	612	159	0.260	9	101	212	0.0218	0.245	0.513	3	3	0.00726	0.00726	317	90	6	0.768	0.218	0.0145	162	0.392	6	42942	0.470	0.347	2.380	0.177	0.152	0.546	4
Pike County, Indiana	Pike, IN	Indiana\Pike	18125	18	125	2007	9	334	0.0269	3	31	42	92	31	35	30	70	0.228	0.404	483	124	0.257	39	106	102	0.117	0.317	0.305	2	5	0.00599	0.0150	208	97	11	0.623	0.290	0.0329	116	0.347	11	38325	0.500	0.372	2.190	0.186	0.159	0.644	4
Porter County, Indiana	Porter, IN	Indiana\Porter	18127	18	127	2007	1	517	0.00193	0	18	68	138	67	73	51	102	0.166	0.437	757	210	0.277	86	190	110	0.166	0.368	0.213	8	7	0.0155	0.0135	312	151	65	0.603	0.292	0.126	204	0.395	635	59992	0.507	0.539	2.560	0.196	0.113	0.556	13
Porter County, Indiana	Porter, IN	Indiana\Porter	18127	18	127	2012	1	481	0.00208	0	31	52	98	80	104	50	66	0.173	0.457	715	190	0.266	63	194	81	0.131	0.403	0.168	7	9	0.0146	0.0187	279	158	44	0.580	0.328	0.0915	231	0.480	897	63879	0.509	0.555	2.620	0.199	0.124	0.537	11
Posey County, Indiana	Posey, IN	Indiana\Posey	18129	18	129	2007	2	438	0.00457	0	37	57	122	56	48	53	65	0.215	0.379	674	139	0.206	54	118	98	0.123	0.269	0.224	6	2	0.0137	0.00457	209	153	41	0.477	0.349	0.0936	251	0.573	43	55562	0.499	0.469	2.470	0.192	0.128	0.615	3
Posey County, Indiana	Posey, IN	Indiana\Posey	18129	18	129	2012	0	408	0	0	23	50	102	74	50	46	63	0.179	0.390	626	96	0.153	27	102	82	0.0662	0.250	0.201	6	5	0.0147	0.0123	176	169	63	0.431	0.414	0.154	247	0.605	44	61587	0.502	0.504	2.540	0.190	0.144	0.592	4
Pulaski County, Indiana	Pulaski, IN	Indiana\Pulaski	18131	18	131	2007	7	552	0.0127	3	23	75	156	92	68	56	79	0.183	0.368	803	204	0.254	53	156	118	0.0960	0.283	0.214	5	3	0.00906	0.00543	325	192	39	0.589	0.348	0.0707	273	0.495	8	42651	0.493	0.365	2.570	0.197	0.154	0.592	3
Pulaski County, Indiana	Pulaski, IN	Indiana\Pulaski	18131	18	131	2012	1	536	0.00187	5	15	68	120	64	107	55	102	0.164	0.493	761	180	0.237	35	172	123	0.0653	0.321	0.229	4	3	0.00746	0.00560	328	170	38	0.612	0.317	0.0709	250	0.466	12	41818	0.495	0.390	2.600	0.195	0.167	0.567	2
Putnam County, Indiana	Putnam, IN	Indiana\Putnam	18133	18	133	2007	1	843	0.00119	6	61	154	238	97	73	80	134	0.262	0.340	1315	423	0.322	152	311	214	0.180	0.369	0.254	1	6	0.00119	0.00712	617	182	43	0.732	0.216	0.0510	338	0.401	32	48290	0.479	0.438	2.590	0.182	0.127	0.519	4
Putnam County, Indiana	Putnam, IN	Indiana\Putnam	18133	18	133	2012	5	847	0.00590	2	39	109	205	169	96	61	166	0.177	0.381	1277	403	0.316	71	349	255	0.0838	0.412	0.301	2	5	0.00236	0.00590	610	196	41	0.720	0.231	0.0484	347	0.410	7	47161	0.472	0.460	2.610	0.170	0.135	0.496	2
Randolph County, Indiana	Randolph, IN	Indiana\Randolph	18135	18	135	2012	3	772	0.00389	4	54	94	164	119	105	73	159	0.197	0.437	1099	284	0.258	69	245	189	0.0894	0.317	0.245	6	3	0.00777	0.00389	449	282	41	0.582	0.365	0.0531	407	0.527	660	40656	0.507	0.405	2.500	0.199	0.171	0.561	3
Ripley County, Indiana	Ripley, IN	Indiana\Ripley	18137	18	137	2007	5	873	0.00573	19	68	138	197	122	138	66	125	0.258	0.377	1285	315	0.245	79	301	286	0.0905	0.345	0.328	1	15	0.00115	0.0172	577	236	46	0.661	0.270	0.0527	333	0.381	185	49651	0.504	0.383	2.540	0.223	0.136	0.601	12
Ripley County, Indiana	Ripley, IN	Indiana\Ripley	18137	18	137	2012	10	876	0.0114	0	72	114	191	113	113	131	142	0.212	0.441	1326	347	0.262	58	304	306	0.0662	0.347	0.349	7	11	0.00799	0.0126	580	256	40	0.662	0.292	0.0457	384	0.438	110	48227	0.507	0.399	2.650	0.216	0.149	0.587	12
St. Joseph County, Indiana	St. Joseph, IN	Indiana\St. Joseph	18141	18	141	2007	0	712	0	5	38	85	228	110	71	70	105	0.180	0.346	1063	302	0.284	100	293	144	0.140	0.412	0.202	16	16	0.0225	0.0225	431	224	62	0.605	0.315	0.0871	307	0.431	474	44706	0.517	0.536	2.510	0.216	0.131	0.475	37
St. Joseph County, Indiana	St. Joseph, IN	Indiana\St. Joseph	18141	18	141	2012	1	691	0.00145	0	45	77	169	102	108	67	123	0.177	0.431	1030	290	0.282	80	298	165	0.116	0.431	0.239	7	17	0.0101	0.0246	429	217	45	0.621	0.314	0.0651	311	0.450	418	45248	0.515	0.555	2.510	0.203	0.133	0.467	41
Scott County, Indiana	Scott, IN	Indiana\Scott	18143	18	143	2007	4	394	0.0102	0	15	54	117	41	64	47	56	0.175	0.424	556	165	0.297	66	159	116	0.168	0.404	0.294	3	9	0.00761	0.0228	295	85	14	0.749	0.216	0.0355	129	0.327	45	39451	0.505	0.294	2.400	0.207	0.118	0.568	5
Scott County, Indiana	Scott, IN	Indiana\Scott	18143	18	143	2012	3	321	0.00935	0	11	30	84	46	42	32	76	0.128	0.467	477	161	0.338	33	132	112	0.103	0.411	0.349	3	4	0.00935	0.0125	236	71	14	0.735	0.221	0.0436	114	0.355	4	40299	0.506	0.351	2.630	0.196	0.134	0.508	5
Shelby County, Indiana	Shelby, IN	Indiana\Shelby	18145	18	145	2007	0	636	0	4	53	77	151	107	92	55	97	0.211	0.384	997	273	0.274	108	184	136	0.170	0.289	0.214	6	1	0.00943	0.00157	329	214	63	0.517	0.336	0.0991	309	0.486	345	48708	0.502	0.416	2.530	0.207	0.126	0.579	10
Shelby County, Indiana	Shelby, IN	Indiana\Shelby	18145	18	145	2012	5	569	0.00879	3	42	72	107	105	92	46	102	0.206	0.422	856	202	0.236	62	162	97	0.109	0.285	0.170	1	4	0.00176	0.00703	258	231	80	0.453	0.406	0.141	323	0.568	815	49965	0.504	0.426	2.550	0.200	0.139	0.529	7
Spencer County, Indiana	Spencer, IN	Indiana\Spencer	18147	18	147	2007	1	632	0.00158	9	30	105	203	74	62	59	90	0.228	0.334	915	229	0.250	54	182	221	0.0854	0.288	0.350	6	4	0.00949	0.00633	428	178	20	0.677	0.282	0.0316	251	0.397	7	52269	0.497	0.437	2.360	0.198	0.136	0.669	4
Spencer County, Indiana	Spencer, IN	Indiana\Spencer	18147	18	147	2012	4	597	0.00670	3	50	66	160	95	77	41	105	0.199	0.374	880	203	0.231	31	165	210	0.0519	0.276	0.352	3	6	0.00503	0.0101	375	198	24	0.628	0.332	0.0402	230	0.385	22	55824	0.497	0.430	2.550	0.194	0.150	0.614	4
Starke County, Indiana	Starke, IN	Indiana\Starke	18149	18	149	2012	1	511	0.00196	0	22	65	95	83	54	78	114	0.170	0.481	746	219	0.294	13	246	133	0.0254	0.481	0.260	8	1	0.0157	0.00196	386	111	14	0.755	0.217	0.0274	173	0.339	60	41700	0.506	0.350	2.560	0.198	0.153	0.550	5
Steuben County, Indiana	Steuben, IN	Indiana\Steuben	18151	18	151	2007	6	719	0.00834	3	47	97	204	77	88	82	121	0.204	0.405	1047	300	0.287	76	297	229	0.106	0.413	0.318	8	4	0.0111	0.00556	568	123	26	0.790	0.171	0.0362	212	0.295	54	46628	0.494	0.458	2.290	0.201	0.126	0.601	12
Sullivan County, Indiana	Sullivan, IN	Indiana\Sullivan	18153	18	153	2007	3	447	0.00671	4	38	35	129	44	58	59	80	0.172	0.441	661	151	0.228	35	122	113	0.0783	0.273	0.253	0	7	0	0.0157	273	146	26	0.611	0.327	0.0582	230	0.515	1121	40957	0.460	0.401	2.340	0.182	0.134	0.519	5
Sullivan County, Indiana	Sullivan, IN	Indiana\Sullivan	18153	18	153	2012	1	433	0.00231	0	43	56	71	84	52	51	76	0.229	0.413	670	164	0.245	24	116	109	0.0554	0.268	0.252	1	9	0.00231	0.0208	266	148	19	0.614	0.342	0.0439	239	0.552	1545	41223	0.457	0.414	2.420	0.173	0.148	0.523	4
Switzerland County, Indiana	Switzerland, IN	Indiana\Switzerland	18155	18	155	2007	2	374	0.00535	3	21	55	109	36	47	50	53	0.211	0.401	604	180	0.298	41	108	169	0.110	0.289	0.452	7	8	0.0187	0.0214	292	65	12	0.781	0.174	0.0321	145	0.388	10	42987	0.495	0.320	2.320	0.199	0.125	0.567	2
Switzerland County, Indiana	Switzerland, IN	Indiana\Switzerland	18155	18	155	2012	4	383	0.0104	0	20	47	102	46	46	45	77	0.175	0.439	565	179	0.317	24	133	166	0.0627	0.347	0.433	9	7	0.0235	0.0183	301	73	9	0.786	0.191	0.0235	153	0.399	30	42497	0.490	0.321	2.590	0.216	0.146	0.530	3
Tippecanoe County, Indiana	Tippecanoe, IN	Indiana\Tippecanoe	18157	18	157	2007	3	757	0.00396	0	48	111	220	111	117	57	93	0.210	0.353	1212	377	0.311	188	222	148	0.248	0.293	0.196	17	8	0.0225	0.0106	502	199	67	0.663	0.263	0.0885	310	0.410	305	42325	0.483	0.645	2.410	0.174	0.0940	0.420	21
Tipton County, Indiana	Tipton, IN	Indiana\Tipton	18159	18	159	2007	0	458	0	2	31	60	119	42	64	67	73	0.203	0.445	702	175	0.249	79	125	94	0.172	0.273	0.205	0	9	0	0.0197	218	178	34	0.476	0.389	0.0742	230	0.502	775	54536	0.507	0.413	2.280	0.194	0.145	0.614	2
Tipton County, Indiana	Tipton, IN	Indiana\Tipton	18159	18	159	2012	2	377	0.00530	5	21	56	88	48	44	47	68	0.218	0.422	601	159	0.265	36	97	93	0.0955	0.257	0.247	0	1	0	0.00265	168	175	34	0.446	0.464	0.0902	203	0.538	742	53917	0.508	0.457	2.350	0.187	0.172	0.627	2
Vanderburgh County, Indiana	Vanderburgh, IN	Indiana\Vanderburgh	18163	18	163	2007	5	335	0.0149	0	27	61	82	39	34	36	56	0.263	0.376	468	99	0.212	91	93	63	0.272	0.278	0.188	10	8	0.0299	0.0239	214	91	28	0.639	0.272	0.0836	153	0.457	175	42512	0.524	0.532	2.310	0.196	0.148	0.490	29
Vanderburgh County, Indiana	Vanderburgh, IN	Indiana\Vanderburgh	18163	18	163	2012	1	275	0.00364	0	7	32	75	42	40	27	52	0.142	0.433	428	100	0.234	38	90	64	0.138	0.327	0.233	7	5	0.0255	0.0182	154	92	29	0.560	0.335	0.105	117	0.425	78	41784	0.518	0.547	2.320	0.186	0.144	0.462	39
Vigo County, Indiana	Vigo, IN	Indiana\Vigo	18167	18	167	2007	0	518	0	1	9	75	127	75	65	68	98	0.164	0.446	783	223	0.285	80	229	100	0.154	0.442	0.193	4	2	0.00772	0.00386	377	124	18	0.728	0.239	0.0347	230	0.444	74	37381	0.507	0.523	2.300	0.191	0.136	0.465	20
Vigo County, Indiana	Vigo, IN	Indiana\Vigo	18167	18	167	2012	4	450	0.00889	6	17	35	78	62	69	54	129	0.129	0.560	653	178	0.273	41	212	100	0.0911	0.471	0.222	7	5	0.0156	0.0111	304	138	8	0.676	0.307	0.0178	201	0.447	82	40091	0.494	0.528	2.480	0.176	0.135	0.436	17
Wabash County, Indiana	Wabash, IN	Indiana\Wabash	18169	18	169	2007	3	850	0.00353	7	51	94	225	105	107	90	171	0.179	0.433	1217	289	0.237	137	258	218	0.161	0.304	0.256	8	3	0.00941	0.00353	580	226	44	0.682	0.266	0.0518	352	0.414	59	45522	0.514	0.405	2.310	0.183	0.166	0.584	3
Wabash County, Indiana	Wabash, IN	Indiana\Wabash	18169	18	169	2012	5	745	0.00671	5	52	91	143	108	83	83	180	0.199	0.464	1104	261	0.236	70	264	197	0.0940	0.354	0.264	4	4	0.00537	0.00537	484	222	39	0.650	0.298	0.0523	331	0.444	9	45849	0.514	0.437	2.400	0.183	0.181	0.560	7
Warrick County, Indiana	Warrick, IN	Indiana\Warrick	18173	18	173	2007	0	413	0	5	19	49	114	59	46	37	84	0.177	0.404	605	176	0.291	52	159	96	0.126	0.385	0.232	1	5	0.00242	0.0121	268	123	17	0.649	0.298	0.0412	133	0.322	16	60748	0.504	0.549	2.530	0.202	0.114	0.654	10
Warrick County, Indiana	Warrick, IN	Indiana\Warrick	18173	18	173	2012	2	379	0.00528	0	8	56	79	60	66	32	78	0.169	0.464	567	160	0.282	26	155	103	0.0686	0.409	0.272	4	3	0.0106	0.00792	237	126	16	0.625	0.332	0.0422	170	0.449	15	60551	0.507	0.580	2.630	0.214	0.133	0.635	9
Washington County, Indiana	Washington, IN	Indiana\Washington	18175	18	175	2007	5	893	0.00560	2	52	139	282	99	88	86	145	0.216	0.357	1357	389	0.287	97	263	305	0.109	0.295	0.342	9	7	0.0101	0.00784	687	178	22	0.769	0.199	0.0246	384	0.430	277	37288	0.498	0.327	2.540	0.206	0.123	0.543	6
Washington County, Indiana	Washington, IN	Indiana\Washington	18175	18	175	2012	4	831	0.00481	0	45	132	178	114	94	95	173	0.213	0.436	1279	364	0.285	52	286	285	0.0626	0.344	0.343	12	9	0.0144	0.0108	625	194	12	0.752	0.233	0.0144	414	0.498	302	41598	0.501	0.356	2.590	0.207	0.135	0.541	7
Wayne County, Indiana	Wayne, IN	Indiana\Wayne	18177	18	177	2007	1	894	0.00112	7	85	136	224	122	108	86	126	0.255	0.358	1372	402	0.293	108	301	259	0.121	0.337	0.290	2	6	0.00224	0.00671	592	225	59	0.662	0.252	0.0660	340	0.380	53	39239	0.519	0.419	2.380	0.194	0.160	0.514	14
Wayne County, Indiana	Wayne, IN	Indiana\Wayne	18177	18	177	2012	0	805	0	12	51	105	206	92	92	85	162	0.209	0.421	1270	355	0.280	64	270	283	0.0795	0.335	0.352	6	17	0.00745	0.0211	548	206	51	0.681	0.256	0.0634	360	0.447	216	35220	0.514	0.443	2.350	0.190	0.164	0.496	9
Wells County, Indiana	Wells, IN	Indiana\Wells	18179	18	179	2007	1	701	0.00143	2	49	108	230	84	66	60	102	0.227	0.325	1049	247	0.235	143	186	142	0.204	0.265	0.203	0	9	0	0.0128	388	244	47	0.553	0.348	0.0670	303	0.432	38	45662	0.505	0.445	2.470	0.206	0.145	0.586	4
Wells County, Indiana	Wells, IN	Indiana\Wells	18179	18	179	2012	2	636	0.00314	12	42	60	184	127	66	64	81	0.179	0.332	970	231	0.238	77	178	157	0.121	0.280	0.247	1	7	0.00157	0.0110	324	263	49	0.509	0.414	0.0770	313	0.492	315	49264	0.508	0.473	2.510	0.203	0.157	0.587	3
White County, Indiana	White, IN	Indiana\White	18181	18	181	2007	1	646	0.00155	0	71	82	159	103	59	53	119	0.237	0.358	983	216	0.220	88	192	114	0.136	0.297	0.176	1	10	0.00155	0.0155	338	225	82	0.523	0.348	0.127	367	0.568	70	44881	0.508	0.384	2.320	0.205	0.158	0.644	5
White County, Indiana	White, IN	Indiana\White	18181	18	181	2012	0	631	0	4	31	77	150	109	92	58	110	0.177	0.412	956	249	0.260	72	180	125	0.114	0.285	0.198	2	2	0.00317	0.00317	347	223	61	0.550	0.353	0.0967	336	0.532	43	48274	0.508	0.436	2.520	0.198	0.172	0.621	1
Whitley County, Indiana	Whitley, IN	Indiana\Whitley	18183	18	183	2007	6	809	0.00742	1	43	139	204	96	123	74	129	0.226	0.403	1198	330	0.275	108	342	206	0.133	0.423	0.255	8	5	0.00989	0.00618	582	187	29	0.719	0.231	0.0358	265	0.328	38	57903	0.502	0.479	2.480	0.207	0.130	0.601	8
Whitley County, Indiana	Whitley, IN	Indiana\Whitley	18183	18	183	2012	9	710	0.0127	3	44	109	165	103	121	71	94	0.220	0.403	1097	325	0.296	76	291	184	0.107	0.410	0.259	4	4	0.00563	0.00563	473	197	40	0.666	0.277	0.0563	244	0.344	39	52081	0.503	0.480	2.500	0.201	0.140	0.566	5
Adair County, Iowa	Adair, IA	Iowa\Adair	19001	19	1	2007	5	766	0.00653	4	44	93	193	71	106	81	174	0.184	0.471	1150	269	0.234	45	127	211	0.0587	0.166	0.275	5	2	0.00653	0.00261	469	229	73	0.612	0.299	0.0953	419	0.547	6	45478	0.508	0.457	2.260	0.157	0.219	0.638	3
Adair County, Iowa	Adair, IA	Iowa\Adair	19001	19	1	2012	4	726	0.00551	7	39	80	134	111	97	83	175	0.174	0.489	1084	264	0.244	43	142	175	0.0592	0.196	0.241	2	3	0.00275	0.00413	412	256	58	0.567	0.353	0.0799	401	0.552	30	46917	0.504	0.483	2.290	0.182	0.214	0.589	3
Allamakee County, Iowa	Allamakee, IA	Iowa\Allamakee	19005	19	5	2007	12	1032	0.0116	2	35	129	267	152	138	79	230	0.161	0.433	1515	385	0.254	54	200	326	0.0523	0.194	0.316	7	8	0.00678	0.00775	745	239	74	0.722	0.232	0.0717	490	0.475	64	40272	0.489	0.391	2.280	0.175	0.177	0.604	7
Allamakee County, Iowa	Allamakee, IA	Iowa\Allamakee	19005	19	5	2012	3	1011	0.00297	15	65	125	263	142	124	88	189	0.203	0.397	1490	386	0.259	46	211	321	0.0455	0.209	0.318	8	3	0.00791	0.00297	695	258	58	0.687	0.255	0.0574	420	0.415	80	45923	0.490	0.445	2.390	0.190	0.196	0.591	8
Appanoose County, Iowa	Appanoose, IA	Iowa\Appanoose	19007	19	7	2007	2	731	0.00274	5	33	69	170	88	102	92	172	0.146	0.501	1050	299	0.285	26	153	258	0.0356	0.209	0.353	1	0	0.00137	0	559	153	32	0.765	0.209	0.0438	268	0.367	27	34349	0.515	0.439	2.230	0.173	0.189	0.546	6
Appanoose County, Iowa	Appanoose, IA	Iowa\Appanoose	19007	19	7	2012	1	744	0.00134	6	76	72	115	94	128	95	158	0.207	0.512	1101	307	0.279	32	192	277	0.0430	0.258	0.372	5	3	0.00672	0.00403	553	166	25	0.743	0.223	0.0336	343	0.461	6	38685	0.513	0.464	2.310	0.185	0.201	0.543	5
Audubon County, Iowa	Audubon, IA	Iowa\Audubon	19009	19	9	2012	0	622	0	2	31	74	147	80	88	64	136	0.172	0.463	890	220	0.247	54	152	118	0.0868	0.244	0.190	3	0	0.00482	0	344	222	56	0.553	0.357	0.0900	380	0.611	0	47823	0.517	0.476	2.200	0.172	0.232	0.610	1
Benton County, Iowa	Benton, IA	Iowa\Benton	19011	19	11	2007	12	1251	0.00959	13	75	153	349	162	160	107	232	0.193	0.399	1820	456	0.251	138	212	325	0.110	0.169	0.260	2	7	0.00160	0.00560	635	440	186	0.508	0.352	0.149	656	0.524	70	54417	0.504	0.502	2.590	0.188	0.143	0.612	5
Benton County, Iowa	Benton, IA	Iowa\Benton	19011	19	11	2012	4	1215	0.00329	12	79	106	290	179	183	149	217	0.162	0.452	1755	466	0.266	83	283	267	0.0683	0.233	0.220	6	6	0.00494	0.00494	599	456	160	0.493	0.375	0.132	660	0.543	144	59333	0.500	0.541	2.520	0.206	0.154	0.640	3
Black Hawk County, Iowa	Black Hawk, IA	Iowa\Black Hawk	19013	19	13	2007	4	942	0.00425	1	40	115	253	127	134	106	166	0.166	0.431	1368	333	0.243	104	196	222	0.110	0.208	0.236	3	7	0.00318	0.00743	487	339	102	0.517	0.360	0.108	485	0.515	222	41965	0.519	0.579	2.360	0.170	0.143	0.487	21
Black Hawk County, Iowa	Black Hawk, IA	Iowa\Black Hawk	19013	19	13	2012	2	924	0.00216	12	40	58	210	145	116	148	195	0.119	0.497	1343	300	0.223	84	221	228	0.0909	0.239	0.247	2	15	0.00216	0.0162	450	344	130	0.487	0.372	0.141	514	0.556	131	48625	0.514	0.597	2.390	0.182	0.138	0.471	21
Boone County, Iowa	Boone, IA	Iowa\Boone	19015	19	15	2007	4	925	0.00432	13	64	90	242	161	114	72	169	0.181	0.384	1343	363	0.270	115	212	208	0.124	0.229	0.225	13	9	0.0141	0.00973	530	285	125	0.573	0.308	0.135	423	0.457	123	49733	0.510	0.527	2.340	0.172	0.157	0.568	4
Boone County, Iowa	Boone, IA	Iowa\Boone	19015	19	15	2012	12	938	0.0128	5	77	129	158	131	171	106	161	0.225	0.467	1339	379	0.283	120	280	213	0.128	0.299	0.227	7	17	0.00746	0.0181	554	288	96	0.591	0.307	0.102	466	0.497	97	51399	0.498	0.558	2.390	0.191	0.159	0.556	4
Bremer County, Iowa	Bremer, IA	Iowa\Bremer	19017	19	17	2007	5	995	0.00503	3	91	162	221	158	112	101	147	0.257	0.362	1495	400	0.268	127	212	279	0.128	0.213	0.280	4	2	0.00402	0.00201	542	342	117	0.545	0.344	0.118	510	0.513	11	51838	0.517	0.611	2.320	0.162	0.165	0.622	5
Bremer County, Iowa	Bremer, IA	Iowa\Bremer	19017	19	17	2012	4	982	0.00407	8	52	136	214	136	134	130	172	0.200	0.444	1455	381	0.262	99	242	264	0.101	0.246	0.269	4	7	0.00407	0.00713	537	338	107	0.547	0.344	0.109	482	0.491	15	60034	0.511	0.608	2.440	0.182	0.173	0.585	4
Buena Vista County, Iowa	Buena Vista, IA	Iowa\Buena Vista	19021	19	21	2012	1	858	0.00117	7	88	87	208	127	131	72	138	0.212	0.397	1248	254	0.204	77	162	153	0.0897	0.189	0.178	0	4	0	0.00466	367	359	132	0.428	0.418	0.154	560	0.653	4	45582	0.499	0.494	2.500	0.203	0.151	0.533	4
Butler County, Iowa	Butler, IA	Iowa\Butler	19023	19	23	2012	3	1096	0.00274	10	75	150	243	146	139	128	205	0.214	0.431	1586	406	0.256	98	310	258	0.0894	0.283	0.235	0	0	0	0	599	389	108	0.547	0.355	0.0985	562	0.513	3	51605	0.506	0.460	2.410	0.196	0.198	0.629	4
Calhoun County, Iowa	Calhoun, IA	Iowa\Calhoun	19025	19	25	2007	4	845	0.00473	1	57	81	222	131	85	92	176	0.164	0.418	1223	282	0.231	82	181	149	0.0970	0.214	0.176	6	0	0.00710	0	429	312	128	0.508	0.369	0.151	449	0.531	10	42152	0.493	0.504	2.150	0.149	0.222	0.612	4
Calhoun County, Iowa	Calhoun, IA	Iowa\Calhoun	19025	19	25	2012	2	826	0.00242	3	52	86	139	139	117	80	210	0.171	0.493	1141	248	0.217	57	187	163	0.0690	0.226	0.197	0	4	0	0.00484	384	337	105	0.465	0.408	0.127	435	0.527	4	47044	0.514	0.541	2.110	0.174	0.237	0.628	4
Carroll County, Iowa	Carroll, IA	Iowa\Carroll	19027	19	27	2007	8	978	0.00818	10	59	165	284	135	111	73	141	0.239	0.332	1439	306	0.213	99	153	210	0.101	0.156	0.215	0	0	0	0	457	410	175	0.467	0.419	0.179	606	0.620	10	47285	0.511	0.477	2.270	0.182	0.191	0.577	8
Carroll County, Iowa	Carroll, IA	Iowa\Carroll	19027	19	27	2012	1	1065	0.000939	9	75	118	300	170	115	107	171	0.190	0.369	1520	308	0.203	101	209	250	0.0948	0.196	0.235	2	3	0.00188	0.00282	480	451	134	0.451	0.423	0.126	607	0.570	21	50372	0.513	0.489	2.360	0.202	0.186	0.578	6
Cass County, Iowa	Cass, IA	Iowa\Cass	19029	19	29	2007	4	763	0.00524	2	45	92	206	92	79	72	175	0.182	0.427	1079	242	0.224	35	120	214	0.0459	0.157	0.280	9	1	0.0118	0.00131	428	245	89	0.561	0.321	0.117	393	0.515	12	39215	0.511	0.455	2.180	0.163	0.212	0.601	7
Cass County, Iowa	Cass, IA	Iowa\Cass	19029	19	29	2012	5	703	0.00711	2	42	68	143	123	83	77	165	0.159	0.462	1010	230	0.228	44	134	192	0.0626	0.191	0.273	2	1	0.00284	0.00142	360	261	82	0.512	0.371	0.117	353	0.502	21	44906	0.511	0.479	2.220	0.188	0.209	0.585	6
Cedar County, Iowa	Cedar, IA	Iowa\Cedar	19031	19	31	2007	5	1036	0.00483	4	63	126	286	145	134	95	183	0.186	0.398	1505	400	0.266	98	215	235	0.0946	0.208	0.227	3	8	0.00290	0.00772	564	327	125	0.544	0.316	0.121	559	0.540	27	52237	0.505	0.496	2.360	0.175	0.156	0.613	6
Cedar County, Iowa	Cedar, IA	Iowa\Cedar	19031	19	31	2012	3	955	0.00314	3	45	97	215	212	141	91	151	0.152	0.401	1436	378	0.263	80	279	198	0.0838	0.292	0.207	9	4	0.00942	0.00419	548	309	98	0.574	0.324	0.103	495	0.518	11	57084	0.505	0.513	2.390	0.199	0.167	0.607	4
Cerro Gordo County, Iowa	Cerro Gordo, IA	Iowa\Cerro Gordo	19033	19	33	2007	5	844	0.00592	7	47	83	285	113	97	73	139	0.162	0.366	1201	282	0.235	80	194	152	0.0948	0.230	0.180	2	1	0.00237	0.00118	384	332	114	0.455	0.393	0.135	461	0.546	137	45039	0.518	0.593	2.200	0.173	0.176	0.535	8
Chickasaw County, Iowa	Chickasaw, IA	Iowa\Chickasaw	19037	19	37	2007	4	1037	0.00386	14	102	145	302	135	111	84	144	0.252	0.327	1575	444	0.282	111	222	261	0.107	0.214	0.252	5	8	0.00482	0.00771	565	338	87	0.545	0.326	0.0839	555	0.535	95	42630	0.501	0.405	2.250	0.179	0.181	0.616	4
Chickasaw County, Iowa	Chickasaw, IA	Iowa\Chickasaw	19037	19	37	2012	2	1036	0.00193	15	153	150	232	157	112	81	136	0.307	0.318	1535	390	0.254	101	251	263	0.0975	0.242	0.254	3	6	0.00290	0.00579	595	346	95	0.574	0.334	0.0917	575	0.555	217	48963	0.497	0.429	2.280	0.196	0.191	0.626	2
Clarke County, Iowa	Clarke, IA	Iowa\Clarke	19039	19	39	2012	0	627	0	5	34	57	158	114	76	62	121	0.153	0.413	951	278	0.292	29	141	218	0.0463	0.225	0.348	9	6	0.0144	0.00957	446	147	34	0.711	0.234	0.0542	225	0.359	27	44043	0.502	0.437	2.510	0.211	0.167	0.503	3
Clay County, Iowa	Clay, IA	Iowa\Clay	19041	19	41	2012	1	720	0.00139	0	44	80	163	156	95	71	111	0.172	0.385	1085	259	0.239	51	137	141	0.0708	0.190	0.196	2	2	0.00278	0.00278	353	287	80	0.490	0.399	0.111	415	0.576	17	48190	0.510	0.556	2.260	0.190	0.184	0.593	2
Clayton County, Iowa	Clayton, IA	Iowa\Clayton	19043	19	43	2007	4	1655	0.00242	17	98	244	461	183	219	141	292	0.217	0.394	2546	708	0.278	132	278	531	0.0798	0.168	0.321	9	4	0.00544	0.00242	1127	376	143	0.681	0.227	0.0864	830	0.502	9	41407	0.502	0.427	2.250	0.172	0.188	0.605	6
Clayton County, Iowa	Clayton, IA	Iowa\Clayton	19043	19	43	2012	6	1577	0.00380	19	83	198	373	250	236	153	265	0.190	0.415	2409	652	0.271	124	336	483	0.0786	0.213	0.306	10	7	0.00634	0.00444	1089	394	94	0.691	0.250	0.0596	794	0.503	22	44236	0.499	0.439	2.300	0.189	0.193	0.605	4
Clinton County, Iowa	Clinton, IA	Iowa\Clinton	19045	19	45	2007	7	1314	0.00533	14	115	213	364	155	129	137	187	0.260	0.345	1897	439	0.231	150	259	332	0.114	0.197	0.253	3	8	0.00228	0.00609	664	453	190	0.505	0.345	0.145	681	0.518	15	42889	0.510	0.496	2.330	0.181	0.160	0.572	9
Clinton County, Iowa	Clinton, IA	Iowa\Clinton	19045	19	45	2012	3	1244	0.00241	11	99	118	343	163	159	130	221	0.183	0.410	1794	416	0.232	102	282	285	0.0820	0.227	0.229	5	6	0.00402	0.00482	550	533	161	0.442	0.428	0.129	785	0.631	19	46217	0.508	0.523	2.420	0.194	0.168	0.536	7
Dallas County, Iowa	Dallas, IA	Iowa\Dallas	19049	19	49	2007	5	912	0.00548	0	24	98	244	145	89	99	213	0.134	0.440	1350	358	0.265	104	243	238	0.114	0.266	0.261	13	7	0.0143	0.00768	572	236	94	0.627	0.259	0.103	422	0.463	199	65917	0.505	0.658	2.690	0.194	0.0890	0.599	9
Dallas County, Iowa	Dallas, IA	Iowa\Dallas	19049	19	49	2012	5	1001	0.00500	6	61	73	315	145	143	88	170	0.140	0.401	1530	442	0.289	103	333	254	0.103	0.333	0.254	15	18	0.0150	0.0180	643	254	104	0.642	0.254	0.104	437	0.437	284	73052	0.511	0.706	2.600	0.253	0.0979	0.621	10
Davis County, Iowa	Davis, IA	Iowa\Davis	19051	19	51	2007	11	910	0.0121	5	72	159	225	139	76	67	167	0.259	0.341	1366	379	0.277	43	164	361	0.0473	0.180	0.397	1	1	0.00110	0.00110	688	182	29	0.756	0.200	0.0319	366	0.402	36	40792	0.501	0.453	2.560	0.198	0.167	0.634	1
Davis County, Iowa	Davis, IA	Iowa\Davis	19051	19	51	2012	2	917	0.00218	13	94	156	180	141	104	64	165	0.287	0.363	1394	374	0.268	31	234	346	0.0338	0.255	0.377	2	5	0.00218	0.00545	686	197	34	0.748	0.215	0.0371	404	0.441	62	42459	0.504	0.462	2.770	0.245	0.171	0.604	2
Decatur County, Iowa	Decatur, IA	Iowa\Decatur	19053	19	53	2012	3	711	0.00422	13	35	107	124	129	97	71	135	0.218	0.426	1151	394	0.342	30	164	204	0.0422	0.231	0.287	3	2	0.00422	0.00281	524	150	37	0.737	0.211	0.0520	317	0.446	5	37561	0.499	0.515	2.380	0.185	0.181	0.530	2
Delaware County, Iowa	Delaware, IA	Iowa\Delaware	19055	19	55	2007	8	1470	0.00544	24	130	247	502	159	126	109	173	0.273	0.278	2263	639	0.282	181	279	409	0.123	0.190	0.278	2	1	0.00136	0.000680	889	448	151	0.605	0.305	0.103	876	0.596	22	43529	0.505	0.410	2.410	0.190	0.159	0.633	4
Delaware County, Iowa	Delaware, IA	Iowa\Delaware	19055	19	55	2012	1	1382	0.000724	6	95	234	382	219	174	100	172	0.242	0.323	2176	603	0.277	140	270	367	0.101	0.195	0.266	2	8	0.00145	0.00579	789	479	114	0.571	0.347	0.0825	832	0.602	34	54718	0.500	0.455	2.460	0.203	0.166	0.594	3
Des Moines County, Iowa	Des Moines, IA	Iowa\Des Moines	19057	19	57	2007	3	646	0.00464	2	28	76	173	91	90	73	113	0.164	0.427	972	245	0.252	48	152	190	0.0743	0.235	0.294	3	2	0.00464	0.00310	376	197	74	0.582	0.305	0.115	308	0.477	20	41553	0.515	0.529	2.350	0.185	0.166	0.548	5
Des Moines County, Iowa	Des Moines, IA	Iowa\Des Moines	19057	19	57	2012	0	663	0	3	29	61	113	87	106	116	148	0.140	0.558	916	214	0.234	49	199	190	0.0739	0.300	0.287	6	2	0.00905	0.00302	427	176	60	0.644	0.265	0.0905	308	0.465	3	42082	0.514	0.547	2.330	0.193	0.176	0.530	7
Dickinson County, Iowa	Dickinson, IA	Iowa\Dickinson	19059	19	59	2012	0	441	0	5	20	55	86	87	76	29	83	0.181	0.426	618	153	0.248	28	102	90	0.0635	0.231	0.204	1	1	0.00227	0.00227	217	171	53	0.492	0.388	0.120	256	0.580	4	51885	0.504	0.626	2.050	0.160	0.223	0.641	3
Dubuque County, Iowa	Dubuque, IA	Iowa\Dubuque	19061	19	61	2007	14	1483	0.00944	7	78	267	436	185	169	137	204	0.237	0.344	2306	574	0.249	101	284	518	0.0681	0.192	0.349	17	4	0.0115	0.00270	976	376	165	0.658	0.254	0.111	787	0.531	44	46820	0.509	0.530	2.370	0.190	0.150	0.568	11
Dubuque County, Iowa	Dubuque, IA	Iowa\Dubuque	19061	19	61	2012	1	1462	0.000684	9	110	180	376	198	224	129	236	0.205	0.403	2222	530	0.239	100	314	488	0.0684	0.215	0.334	26	12	0.0178	0.00821	899	430	133	0.615	0.294	0.0910	767	0.525	57	50137	0.507	0.555	2.400	0.197	0.153	0.542	14
Fayette County, Iowa	Fayette, IA	Iowa\Fayette	19065	19	65	2007	8	1398	0.00572	3	87	204	430	173	150	124	227	0.210	0.358	2017	510	0.253	117	264	375	0.0837	0.189	0.268	2	4	0.00143	0.00286	830	417	147	0.594	0.298	0.105	767	0.549	13	39567	0.507	0.454	2.270	0.173	0.190	0.576	2
Fayette County, Iowa	Fayette, IA	Iowa\Fayette	19065	19	65	2012	1	1286	0.000778	10	70	119	288	191	234	138	236	0.155	0.473	1838	464	0.252	81	310	333	0.0630	0.241	0.259	8	7	0.00622	0.00544	761	406	119	0.592	0.316	0.0925	723	0.562	64	43039	0.500	0.493	2.350	0.181	0.194	0.543	4
Floyd County, Iowa	Floyd, IA	Iowa\Floyd	19067	19	67	2007	5	991	0.00505	2	99	117	250	130	120	97	176	0.220	0.397	1418	348	0.245	74	257	251	0.0747	0.259	0.253	2	5	0.00202	0.00505	545	309	112	0.550	0.312	0.113	510	0.515	35	43541	0.513	0.469	2.330	0.179	0.193	0.588	3
Floyd County, Iowa	Floyd, IA	Iowa\Floyd	19067	19	67	2012	2	944	0.00212	6	55	117	240	127	129	101	169	0.189	0.423	1465	401	0.274	51	280	230	0.0540	0.297	0.244	1	7	0.00106	0.00742	541	319	84	0.573	0.338	0.0890	489	0.518	107	43478	0.510	0.486	2.290	0.193	0.200	0.573	2
Franklin County, Iowa	Franklin, IA	Iowa\Franklin	19069	19	69	2007	3	923	0.00325	11	48	101	246	119	96	100	202	0.173	0.431	1343	302	0.225	93	187	192	0.101	0.203	0.208	1	0	0.00108	0	474	311	144	0.514	0.337	0.156	527	0.571	10	44186	0.501	0.475	2.530	0.176	0.191	0.568	2
Fremont County, Iowa	Fremont, IA	Iowa\Fremont	19071	19	71	2007	4	497	0.00805	5	36	31	149	68	62	44	102	0.145	0.419	710	147	0.207	22	75	142	0.0443	0.151	0.286	2	1	0.00402	0.00201	275	162	57	0.553	0.326	0.115	307	0.618	28	46741	0.503	0.461	2.300	0.175	0.195	0.580	4
Fremont County, Iowa	Fremont, IA	Iowa\Fremont	19071	19	71	2012	2	533	0.00375	3	21	46	126	86	91	56	104	0.131	0.471	773	189	0.245	32	112	114	0.0600	0.210	0.214	7	1	0.0131	0.00188	293	179	61	0.550	0.336	0.114	332	0.623	18	50826	0.503	0.474	2.360	0.183	0.196	0.589	3
Greene County, Iowa	Greene, IA	Iowa\Greene	19073	19	73	2012	1	780	0.00128	0	58	90	163	95	146	68	160	0.190	0.479	1091	235	0.215	56	186	138	0.0718	0.238	0.177	4	1	0.00513	0.00128	378	311	91	0.485	0.399	0.117	474	0.608	24	46295	0.506	0.538	2.230	0.187	0.209	0.590	1
Grundy County, Iowa	Grundy, IA	Iowa\Grundy	19075	19	75	2012	4	737	0.00543	5	35	78	178	119	92	88	142	0.160	0.437	1146	283	0.247	92	151	109	0.125	0.205	0.148	3	5	0.00407	0.00678	321	316	100	0.436	0.429	0.136	415	0.563	12	57011	0.506	0.587	2.430	0.192	0.188	0.642	5
Hamilton County, Iowa	Hamilton, IA	Iowa\Hamilton	19079	19	79	2007	3	882	0.00340	0	46	138	213	116	122	84	163	0.209	0.418	1345	284	0.211	118	201	158	0.134	0.228	0.179	0	5	0	0.00567	466	285	122	0.528	0.323	0.138	491	0.557	32	47603	0.503	0.527	2.300	0.180	0.175	0.614	3
Hancock County, Iowa	Hancock, IA	Iowa\Hancock	19081	19	81	2012	2	889	0.00225	6	57	92	175	165	132	97	165	0.174	0.443	1297	306	0.236	65	221	179	0.0731	0.249	0.201	5	1	0.00562	0.00112	398	344	147	0.448	0.387	0.165	585	0.658	10	49006	0.501	0.510	2.350	0.191	0.191	0.638	4
Hardin County, Iowa	Hardin, IA	Iowa\Hardin	19083	19	83	2007	1	943	0.00106	7	71	133	276	123	110	80	143	0.224	0.353	1318	279	0.212	102	209	193	0.108	0.222	0.205	4	6	0.00424	0.00636	459	317	140	0.487	0.336	0.148	535	0.567	133	44474	0.504	0.559	2.200	0.167	0.204	0.589	6
Hardin County, Iowa	Hardin, IA	Iowa\Hardin	19083	19	83	2012	2	819	0.00244	4	74	84	183	134	107	88	145	0.198	0.415	1173	276	0.235	76	180	184	0.0928	0.220	0.225	5	3	0.00611	0.00366	387	346	86	0.473	0.422	0.105	443	0.541	8	48445	0.503	0.559	2.340	0.184	0.210	0.576	6
Harrison County, Iowa	Harrison, IA	Iowa\Harrison	19085	19	85	2007	3	817	0.00367	8	46	81	214	130	102	86	150	0.165	0.414	1172	266	0.227	70	152	180	0.0857	0.186	0.220	12	1	0.0147	0.00122	457	257	78	0.559	0.315	0.0955	464	0.568	11	47193	0.505	0.467	2.350	0.181	0.170	0.619	3
Harrison County, Iowa	Harrison, IA	Iowa\Harrison	19085	19	85	2012	2	819	0.00244	4	44	77	213	161	106	86	128	0.153	0.391	1225	291	0.238	55	176	200	0.0672	0.215	0.244	9	2	0.0110	0.00244	429	307	83	0.524	0.375	0.101	470	0.574	3	50963	0.508	0.497	2.430	0.194	0.178	0.608	4
Henry County, Iowa	Henry, IA	Iowa\Henry	19087	19	87	2007	9	880	0.0102	12	59	97	223	104	115	105	165	0.191	0.438	1227	331	0.270	98	166	279	0.111	0.189	0.317	2	2	0.00227	0.00227	577	232	69	0.656	0.264	0.0784	395	0.449	10	43867	0.488	0.515	2.440	0.171	0.147	0.537	6
Henry County, Iowa	Henry, IA	Iowa\Henry	19087	19	87	2012	8	903	0.00886	6	53	97	170	127	137	105	208	0.173	0.498	1348	392	0.291	57	226	294	0.0631	0.250	0.326	3	5	0.00332	0.00554	608	234	61	0.673	0.259	0.0676	429	0.475	17	45647	0.488	0.531	2.530	0.190	0.160	0.523	3
Howard County, Iowa	Howard, IA	Iowa\Howard	19089	19	89	2007	1	877	0.00114	11	68	116	240	110	91	84	157	0.222	0.379	1295	361	0.279	53	196	267	0.0604	0.223	0.304	1	2	0.00114	0.00228	546	231	69	0.623	0.263	0.0787	471	0.537	55	43408	0.501	0.409	2.220	0.180	0.194	0.595	3
Howard County, Iowa	Howard, IA	Iowa\Howard	19089	19	89	2012	4	883	0.00453	4	49	132	206	131	119	73	169	0.210	0.409	1326	354	0.267	59	208	257	0.0668	0.236	0.291	1	2	0.00113	0.00227	506	294	83	0.573	0.333	0.0940	454	0.514	351	48169	0.504	0.453	2.320	0.207	0.193	0.578	2
Humboldt County, Iowa	Humboldt, IA	Iowa\Humboldt	19091	19	91	2012	3	574	0.00523	0	34	56	136	89	119	46	94	0.157	0.451	808	177	0.219	56	108	119	0.0976	0.188	0.207	3	2	0.00523	0.00348	254	221	99	0.443	0.385	0.172	301	0.524	6	51637	0.506	0.519	2.260	0.191	0.206	0.584	3
Jackson County, Iowa	Jackson, IA	Iowa\Jackson	19097	19	97	2007	12	1214	0.00988	3	59	189	315	137	159	113	239	0.207	0.421	1739	470	0.270	75	263	412	0.0618	0.217	0.339	10	6	0.00824	0.00494	825	290	119	0.680	0.239	0.0980	549	0.452	87	41948	0.505	0.407	2.330	0.177	0.177	0.587	6
Jackson County, Iowa	Jackson, IA	Iowa\Jackson	19097	19	97	2012	3	1255	0.00239	7	70	144	329	187	173	137	208	0.176	0.413	1901	484	0.255	73	298	416	0.0582	0.237	0.331	10	9	0.00797	0.00717	813	351	91	0.648	0.280	0.0725	595	0.474	33	45885	0.504	0.433	2.320	0.188	0.186	0.615	3
Jasper County, Iowa	Jasper, IA	Iowa\Jasper	19099	19	99	2007	11	1166	0.00943	4	65	162	302	146	144	134	209	0.198	0.418	1682	430	0.256	122	250	278	0.105	0.214	0.238	4	3	0.00343	0.00257	627	391	129	0.538	0.335	0.111	623	0.534	67	47834	0.494	0.469	2.230	0.180	0.159	0.572	7
Jasper County, Iowa	Jasper, IA	Iowa\Jasper	19099	19	99	2012	3	1098	0.00273	1	75	116	261	174	147	124	200	0.175	0.429	1633	411	0.252	93	290	251	0.0847	0.264	0.229	5	6	0.00455	0.00546	579	397	122	0.527	0.362	0.111	580	0.528	86	51723	0.491	0.503	2.350	0.188	0.165	0.547	6
Jefferson County, Iowa	Jefferson, IA	Iowa\Jefferson	19101	19	101	2007	11	773	0.0142	11	33	68	158	124	87	85	207	0.145	0.490	1085	279	0.257	32	133	324	0.0414	0.172	0.419	10	9	0.0129	0.0116	575	159	49	0.744	0.206	0.0634	338	0.437	39	39900	0.508	0.576	2.170	0.152	0.135	0.542	3
Jefferson County, Iowa	Jefferson, IA	Iowa\Jefferson	19101	19	101	2012	1	685	0.00146	0	27	59	162	96	106	53	182	0.126	0.498	1042	320	0.307	22	181	241	0.0321	0.264	0.352	6	6	0.00876	0.00876	492	161	32	0.718	0.235	0.0467	317	0.463	42	40921	0.466	0.605	2.260	0.146	0.148	0.491	2
Johnson County, Iowa	Johnson, IA	Iowa\Johnson	19103	19	103	2007	10	1293	0.00773	1	86	156	317	182	146	144	261	0.188	0.426	1912	490	0.256	66	316	472	0.0510	0.244	0.365	8	9	0.00619	0.00696	808	386	125	0.625	0.299	0.0967	691	0.534	250	51587	0.508	0.787	2.310	0.152	0.0810	0.431	26
Johnson County, Iowa	Johnson, IA	Iowa\Johnson	19103	19	103	2012	9	1342	0.00671	1	62	160	281	228	180	167	263	0.166	0.455	2043	517	0.253	78	388	427	0.0581	0.289	0.318	10	15	0.00745	0.0112	843	389	110	0.628	0.290	0.0820	674	0.502	136	52934	0.500	0.789	2.340	0.169	0.0857	0.429	21
Jones County, Iowa	Jones, IA	Iowa\Jones	19105	19	105	2007	2	1117	0.00179	16	76	142	295	157	135	111	185	0.209	0.386	1704	413	0.242	132	194	282	0.118	0.174	0.252	12	7	0.0107	0.00627	642	352	103	0.575	0.315	0.0922	580	0.519	10	44657	0.476	0.423	2.410	0.164	0.157	0.541	5
Jones County, Iowa	Jones, IA	Iowa\Jones	19105	19	105	2012	4	1061	0.00377	16	68	125	267	138	145	115	187	0.197	0.421	1574	392	0.249	84	222	290	0.0792	0.209	0.273	14	10	0.0132	0.00943	584	382	95	0.550	0.360	0.0895	565	0.533	27	52442	0.481	0.495	2.370	0.181	0.172	0.557	5
Keokuk County, Iowa	Keokuk, IA	Iowa\Keokuk	19107	19	107	2007	1	1163	0.000860	13	80	112	293	144	140	96	285	0.176	0.448	1701	442	0.260	75	199	412	0.0645	0.171	0.354	1	4	0.000860	0.00344	799	272	84	0.687	0.234	0.0722	583	0.501	11	42501	0.515	0.427	2.240	0.183	0.189	0.601	4
Keokuk County, Iowa	Keokuk, IA	Iowa\Keokuk	19107	19	107	2012	2	982	0.00204	4	90	84	267	139	101	87	210	0.181	0.405	1446	339	0.234	44	223	322	0.0448	0.227	0.328	0	3	0	0.00306	607	274	101	0.618	0.279	0.103	466	0.475	8	44648	0.503	0.457	2.340	0.188	0.192	0.567	3
Kossuth County, Iowa	Kossuth, IA	Iowa\Kossuth	19109	19	109	2007	3	1395	0.00215	6	79	199	403	175	151	111	271	0.204	0.382	2061	430	0.209	144	189	283	0.103	0.135	0.203	1	3	0.000717	0.00215	620	572	250	0.444	0.410	0.179	918	0.658	1186	45953	0.505	0.476	2.210	0.167	0.207	0.617	8
Kossuth County, Iowa	Kossuth, IA	Iowa\Kossuth	19109	19	109	2012	3	1349	0.00222	5	96	138	274	218	171	139	308	0.177	0.458	1924	373	0.194	101	236	246	0.0749	0.175	0.182	5	5	0.00371	0.00371	563	590	196	0.417	0.437	0.145	909	0.674	905	51137	0.504	0.536	2.250	0.183	0.219	0.596	8
Lee County, Iowa	Lee, IA	Iowa\Lee	19111	19	111	2007	2	883	0.00227	7	50	98	222	124	94	98	190	0.176	0.433	1358	339	0.250	65	175	309	0.0736	0.198	0.350	16	4	0.0181	0.00453	587	217	48	0.665	0.246	0.0544	399	0.452	30	40048	0.503	0.451	2.290	0.174	0.165	0.532	8
Lee County, Iowa	Lee, IA	Iowa\Lee	19111	19	111	2012	7	917	0.00763	10	48	89	239	141	121	84	185	0.160	0.425	1401	400	0.286	44	253	292	0.0480	0.276	0.318	12	3	0.0131	0.00327	609	245	63	0.664	0.267	0.0687	391	0.426	73	41291	0.494	0.473	2.430	0.180	0.170	0.514	8
Linn County, Iowa	Linn, IA	Iowa\Linn	19113	19	113	2007	18	1413	0.0127	1	60	212	382	169	180	136	273	0.193	0.417	2038	534	0.262	141	352	412	0.0998	0.249	0.292	15	15	0.0106	0.0106	826	441	124	0.585	0.312	0.0878	675	0.478	248	53076	0.510	0.637	2.330	0.199	0.126	0.533	27
Linn County, Iowa	Linn, IA	Iowa\Linn	19113	19	113	2012	3	1402	0.00214	4	67	128	349	219	197	176	262	0.142	0.453	2184	609	0.279	108	416	440	0.0770	0.297	0.314	14	16	0.00999	0.0114	839	426	137	0.598	0.304	0.0977	821	0.586	274	57663	0.508	0.661	2.420	0.204	0.130	0.512	26
Louisa County, Iowa	Louisa, IA	Iowa\Louisa	19115	19	115	2007	5	701	0.00713	5	36	89	184	90	75	63	159	0.185	0.424	1014	270	0.266	68	135	208	0.0970	0.193	0.297	7	7	0.00999	0.00999	441	194	55	0.629	0.277	0.0785	334	0.476	1335	47339	0.504	0.392	2.570	0.199	0.150	0.562	5
Louisa County, Iowa	Louisa, IA	Iowa\Louisa	19115	19	115	2012	2	612	0.00327	2	36	54	130	98	73	63	156	0.150	0.477	932	229	0.246	58	152	167	0.0948	0.248	0.273	6	0	0.00980	0	367	185	60	0.600	0.302	0.0980	263	0.430	669	48191	0.491	0.417	2.620	0.209	0.150	0.567	4
Lucas County, Iowa	Lucas, IA	Iowa\Lucas	19117	19	117	2007	4	699	0.00572	4	43	99	144	77	110	57	165	0.209	0.475	994	291	0.293	41	166	237	0.0587	0.237	0.339	4	1	0.00572	0.00143	545	123	30	0.780	0.176	0.0429	240	0.343	130	38997	0.516	0.377	2.570	0.178	0.181	0.562	1
Lyon County, Iowa	Lyon, IA	Iowa\Lyon	19119	19	119	2012	0	1139	0	20	126	210	268	192	116	84	123	0.313	0.284	1736	385	0.222	126	161	254	0.111	0.141	0.223	1	3	0.000878	0.00263	419	548	172	0.368	0.481	0.151	713	0.626	56	54695	0.501	0.470	2.580	0.232	0.168	0.644	5
Madison County, Iowa	Madison, IA	Iowa\Madison	19121	19	121	2012	4	961	0.00416	9	28	127	212	175	134	104	172	0.171	0.427	1404	383	0.273	52	306	285	0.0541	0.318	0.297	12	9	0.0125	0.00937	665	245	51	0.692	0.255	0.0531	393	0.409	59	59417	0.503	0.526	2.570	0.227	0.148	0.619	2
Mahaska County, Iowa	Mahaska, IA	Iowa\Mahaska	19123	19	123	2007	7	1031	0.00679	6	47	128	258	107	141	101	243	0.176	0.470	1472	349	0.237	96	179	339	0.0931	0.174	0.329	2	3	0.00194	0.00291	691	261	105	0.670	0.253	0.102	487	0.472	32	44234	0.502	0.479	2.400	0.187	0.155	0.583	4
Mahaska County, Iowa	Mahaska, IA	Iowa\Mahaska	19123	19	123	2012	3	1012	0.00296	5	65	81	201	171	118	148	223	0.149	0.483	1542	353	0.229	68	240	267	0.0672	0.237	0.264	8	4	0.00791	0.00395	599	328	85	0.592	0.324	0.0840	493	0.487	21	48705	0.497	0.524	2.450	0.203	0.161	0.559	3
Marion County, Iowa	Marion, IA	Iowa\Marion	19125	19	125	2007	4	951	0.00421	0	37	176	216	103	133	80	206	0.224	0.441	1429	397	0.278	80	232	319	0.0841	0.244	0.335	7	4	0.00736	0.00421	676	224	70	0.711	0.236	0.0736	355	0.373	22	54247	0.506	0.522	2.450	0.178	0.157	0.610	6
Marion County, Iowa	Marion, IA	Iowa\Marion	19125	19	125	2012	3	1024	0.00293	6	61	163	255	120	121	119	179	0.225	0.409	1537	439	0.286	95	297	320	0.0928	0.290	0.313	8	10	0.00781	0.00977	685	255	84	0.669	0.249	0.0820	409	0.399	71	55505	0.503	0.576	2.470	0.206	0.156	0.611	9
Marshall County, Iowa	Marshall, IA	Iowa\Marshall	19127	19	127	2007	3	928	0.00323	12	66	135	207	132	96	79	201	0.230	0.405	1304	290	0.222	94	196	216	0.101	0.211	0.233	4	2	0.00431	0.00216	544	284	103	0.586	0.306	0.111	492	0.530	43	45565	0.509	0.494	2.390	0.195	0.161	0.575	10
Marshall County, Iowa	Marshall, IA	Iowa\Marshall	19127	19	127	2012	0	882	0	6	61	80	194	138	128	86	189	0.167	0.457	1232	279	0.226	61	242	206	0.0692	0.274	0.234	6	8	0.00680	0.00907	489	299	94	0.554	0.339	0.107	530	0.601	41	51348	0.497	0.490	2.560	0.209	0.164	0.554	9
Mills County, Iowa	Mills, IA	Iowa\Mills	19129	19	129	2007	1	511	0.00196	1	28	45	122	79	77	71	88	0.145	0.462	722	183	0.253	47	92	109	0.0920	0.180	0.213	4	3	0.00783	0.00587	313	140	54	0.613	0.274	0.106	300	0.587	11	51367	0.494	0.522	2.550	0.189	0.119	0.579	3
Mills County, Iowa	Mills, IA	Iowa\Mills	19129	19	129	2012	0	500	0	3	22	69	109	54	98	60	85	0.188	0.486	797	199	0.250	43	117	101	0.0860	0.234	0.202	10	1	0.0200	0.00200	281	164	55	0.562	0.328	0.110	307	0.614	2	56968	0.497	0.560	2.660	0.207	0.134	0.623	3
Mitchell County, Iowa	Mitchell, IA	Iowa\Mitchell	19131	19	131	2007	3	893	0.00336	8	73	162	249	115	83	79	124	0.272	0.320	1295	289	0.223	104	156	223	0.116	0.175	0.250	1	11	0.00112	0.0123	427	345	98	0.478	0.386	0.110	511	0.572	1151	43506	0.512	0.491	2.510	0.186	0.209	0.611	5
Mitchell County, Iowa	Mitchell, IA	Iowa\Mitchell	19131	19	131	2012	5	903	0.00554	13	86	124	226	131	101	70	152	0.247	0.358	1336	333	0.249	76	187	219	0.0842	0.207	0.243	10	4	0.0111	0.00443	443	370	90	0.491	0.410	0.0997	593	0.657	252	50848	0.507	0.498	2.360	0.202	0.217	0.619	5
Monona County, Iowa	Monona, IA	Iowa\Monona	19133	19	133	2012	1	538	0.00186	2	31	71	128	93	73	46	94	0.193	0.396	790	170	0.215	33	72	119	0.0613	0.134	0.221	1	1	0.00186	0.00186	250	206	82	0.465	0.383	0.152	354	0.658	2	44254	0.511	0.456	2.220	0.179	0.237	0.568	2
Monroe County, Iowa	Monroe, IA	Iowa\Monroe	19135	19	135	2012	1	592	0.00169	2	40	67	119	79	63	85	137	0.184	0.481	859	238	0.277	24	119	211	0.0405	0.201	0.356	4	2	0.00676	0.00338	436	133	23	0.736	0.225	0.0389	206	0.348	7	45265	0.501	0.467	2.320	0.197	0.186	0.625	2
Montgomery County, Iowa	Montgomery, IA	Iowa\Montgomery	19137	19	137	2012	0	499	0	2	33	48	91	83	77	45	120	0.166	0.485	729	158	0.217	25	81	132	0.0501	0.162	0.265	1	2	0.00200	0.00401	258	184	57	0.517	0.369	0.114	311	0.623	5	46142	0.515	0.511	2.270	0.189	0.199	0.532	3
Muscatine County, Iowa	Muscatine, IA	Iowa\Muscatine	19139	19	139	2007	3	838	0.00358	6	31	115	212	103	93	112	166	0.181	0.443	1240	282	0.227	60	183	264	0.0716	0.218	0.315	2	9	0.00239	0.0107	494	246	101	0.589	0.294	0.121	400	0.477	876	51826	0.502	0.505	2.540	0.202	0.126	0.566	9
Muscatine County, Iowa	Muscatine, IA	Iowa\Muscatine	19139	19	139	2012	1	786	0.00127	2	32	82	187	91	101	81	210	0.148	0.499	1144	286	0.250	47	223	214	0.0598	0.284	0.272	4	9	0.00509	0.0115	475	233	78	0.604	0.296	0.0992	404	0.514	774	53219	0.503	0.507	2.550	0.217	0.137	0.554	9
O'Brien County, Iowa	O'Brien, IA	Iowa\O'Brien	19141	19	141	2007	4	987	0.00405	2	55	121	304	153	88	94	170	0.180	0.357	1426	327	0.229	137	135	160	0.139	0.137	0.162	0	3	0	0.00304	382	483	155	0.387	0.489	0.157	626	0.634	20	44359	0.508	0.483	2.280	0.168	0.221	0.646	7
O'Brien County, Iowa	O'Brien, IA	Iowa\O'Brien	19141	19	141	2012	1	884	0.00113	3	62	111	186	174	126	76	146	0.199	0.394	1307	302	0.231	92	127	190	0.104	0.144	0.215	0	2	0	0.00226	361	392	131	0.408	0.443	0.148	542	0.613	20	49861	0.502	0.514	2.260	0.195	0.204	0.614	7
Osceola County, Iowa	Osceola, IA	Iowa\Osceola	19143	19	143	2012	0	555	0	5	45	68	141	99	69	44	84	0.213	0.355	836	192	0.230	50	73	128	0.0901	0.132	0.231	0	3	0	0.00541	236	245	74	0.425	0.441	0.133	396	0.714	5	46270	0.498	0.455	2.370	0.188	0.198	0.616	2
Page County, Iowa	Page, IA	Iowa\Page	19145	19	145	2007	4	788	0.00508	4	46	86	185	102	117	77	171	0.173	0.463	1118	263	0.235	57	142	229	0.0723	0.180	0.291	4	2	0.00508	0.00254	484	235	80	0.614	0.298	0.102	418	0.530	8	42029	0.484	0.447	2.110	0.160	0.192	0.564	4
Palo Alto County, Iowa	Palo Alto, IA	Iowa\Palo Alto	19147	19	147	2007	10	849	0.0118	11	54	151	218	97	80	67	171	0.254	0.375	1247	296	0.237	98	181	165	0.115	0.213	0.194	1	1	0.00118	0.00118	428	275	137	0.504	0.324	0.161	463	0.545	516	42736	0.502	0.529	2.140	0.168	0.212	0.584	5
Plymouth County, Iowa	Plymouth, IA	Iowa\Plymouth	19149	19	149	2007	4	1442	0.00277	16	109	166	423	244	173	118	193	0.202	0.336	2001	380	0.190	95	260	322	0.0659	0.180	0.223	3	6	0.00208	0.00416	642	595	201	0.445	0.413	0.139	866	0.601	32	50250	0.497	0.509	2.480	0.192	0.155	0.652	6
Polk County, Iowa	Polk, IA	Iowa\Polk	19153	19	153	2007	6	738	0.00813	1	27	78	212	119	103	61	137	0.144	0.408	1142	331	0.290	121	230	152	0.164	0.312	0.206	29	12	0.0393	0.0163	492	207	49	0.667	0.280	0.0664	354	0.480	133	54377	0.513	0.630	2.390	0.207	0.110	0.540	63
Polk County, Iowa	Polk, IA	Iowa\Polk	19153	19	153	2012	4	773	0.00517	7	27	71	169	102	133	83	181	0.136	0.514	1164	351	0.302	121	275	164	0.157	0.356	0.212	23	28	0.0298	0.0362	487	192	94	0.630	0.248	0.122	398	0.515	556	57942	0.510	0.646	2.470	0.216	0.108	0.527	70
Pottawattamie County, Iowa	Pottawattamie, IA	Iowa\Pottawattamie	19155	19	155	2007	3	1158	0.00259	2	55	109	362	152	142	125	211	0.143	0.413	1647	387	0.235	130	226	239	0.112	0.195	0.206	17	9	0.0147	0.00777	582	413	189	0.503	0.357	0.163	690	0.596	60	48467	0.510	0.490	2.370	0.195	0.135	0.561	15
Pottawattamie County, Iowa	Pottawattamie, IA	Iowa\Pottawattamie	19155	19	155	2012	9	1188	0.00758	9	48	125	272	176	162	160	236	0.153	0.470	1758	433	0.246	84	267	253	0.0707	0.225	0.213	24	12	0.0202	0.0101	571	430	187	0.481	0.362	0.157	786	0.662	49	49911	0.510	0.527	2.490	0.200	0.143	0.521	12
Poweshiek County, Iowa	Poweshiek, IA	Iowa\Poweshiek	19157	19	157	2007	17	938	0.0181	3	56	113	243	86	96	111	230	0.183	0.466	1392	377	0.271	90	194	247	0.0959	0.207	0.263	1	16	0.00107	0.0171	563	285	101	0.600	0.304	0.108	454	0.484	25	48674	0.519	0.542	2.130	0.157	0.175	0.552	6
Poweshiek County, Iowa	Poweshiek, IA	Iowa\Poweshiek	19157	19	157	2012	3	852	0.00352	20	41	82	178	135	93	96	207	0.168	0.465	1257	312	0.248	56	179	227	0.0657	0.210	0.266	2	10	0.00235	0.0117	468	311	73	0.549	0.365	0.0857	472	0.554	44	50883	0.511	0.570	2.260	0.171	0.184	0.520	5
Ringgold County, Iowa	Ringgold, IA	Iowa\Ringgold	19159	19	159	2012	0	651	0	8	48	81	157	86	80	59	132	0.210	0.416	942	258	0.274	16	117	200	0.0246	0.180	0.307	0	4	0	0.00614	432	180	39	0.664	0.276	0.0599	301	0.462	11	40049	0.514	0.518	2.440	0.204	0.236	0.606	2
Sac County, Iowa	Sac, IA	Iowa\Sac	19161	19	161	2007	2	802	0.00249	9	54	109	235	101	107	63	124	0.214	0.367	1193	271	0.227	83	130	141	0.103	0.162	0.176	1	2	0.00125	0.00249	358	336	118	0.446	0.419	0.147	496	0.618	8	38737	0.506	0.439	2.160	0.165	0.228	0.637	6
Scott County, Iowa	Scott, IA	Iowa\Scott	19163	19	163	2007	6	861	0.00697	6	55	115	215	152	100	101	117	0.204	0.369	1300	340	0.262	115	168	213	0.134	0.195	0.247	7	7	0.00813	0.00813	423	266	118	0.491	0.309	0.137	502	0.583	77	48373	0.509	0.601	2.440	0.199	0.121	0.510	24
Scott County, Iowa	Scott, IA	Iowa\Scott	19163	19	163	2012	4	759	0.00527	0	42	83	190	113	96	94	141	0.165	0.436	1201	300	0.250	69	200	188	0.0909	0.264	0.248	6	6	0.00791	0.00791	368	262	129	0.485	0.345	0.170	420	0.553	70	53315	0.510	0.643	2.430	0.204	0.131	0.509	24
Shelby County, Iowa	Shelby, IA	Iowa\Shelby	19165	19	165	2007	0	871	0	7	43	143	238	100	115	101	124	0.222	0.390	1234	284	0.230	70	121	164	0.0804	0.139	0.188	2	1	0.00230	0.00115	339	391	137	0.389	0.449	0.157	547	0.628	10	45568	0.506	0.457	2.420	0.174	0.206	0.611	4
Shelby County, Iowa	Shelby, IA	Iowa\Shelby	19165	19	165	2012	4	869	0.00460	7	63	106	217	141	103	110	122	0.203	0.386	1248	281	0.225	57	132	185	0.0656	0.152	0.213	2	1	0.00230	0.00115	339	420	110	0.390	0.483	0.127	565	0.650	13	53135	0.512	0.507	2.330	0.191	0.209	0.618	2
Sioux County, Iowa	Sioux, IA	Iowa\Sioux	19167	19	167	2007	7	1664	0.00421	23	203	283	469	246	156	111	173	0.306	0.264	2504	503	0.201	335	239	328	0.201	0.144	0.197	3	2	0.00180	0.00120	741	713	253	0.445	0.428	0.152	1012	0.608	35	53006	0.505	0.558	2.660	0.194	0.147	0.600	9
Sioux County, Iowa	Sioux, IA	Iowa\Sioux	19167	19	167	2012	10	1618	0.00618	7	153	236	439	234	217	118	214	0.245	0.339	2523	536	0.212	234	274	346	0.145	0.169	0.214	3	3	0.00185	0.00185	701	679	238	0.433	0.420	0.147	987	0.610	53	61176	0.501	0.569	2.710	0.225	0.143	0.603	9
Story County, Iowa	Story, IA	Iowa\Story	19169	19	169	2007	11	1077	0.0102	22	66	109	357	174	127	53	169	0.183	0.324	1593	351	0.220	146	243	265	0.136	0.226	0.246	7	12	0.00650	0.0111	601	329	116	0.558	0.305	0.108	546	0.507	52	49104	0.483	0.773	2.410	0.132	0.106	0.427	10
Story County, Iowa	Story, IA	Iowa\Story	19169	19	169	2012	8	966	0.00828	4	64	93	189	200	154	103	159	0.167	0.431	1447	367	0.254	129	284	201	0.134	0.294	0.208	9	20	0.00932	0.0207	553	297	116	0.572	0.307	0.120	474	0.491	94	51291	0.482	0.794	2.330	0.150	0.0999	0.428	13
Tama County, Iowa	Tama, IA	Iowa\Tama	19171	19	171	2007	6	1210	0.00496	2	46	177	323	173	140	109	240	0.186	0.404	1716	408	0.238	104	176	357	0.0860	0.145	0.295	5	5	0.00413	0.00413	669	407	147	0.553	0.336	0.121	663	0.548	24	44734	0.506	0.476	2.370	0.194	0.183	0.595	4
Tama County, Iowa	Tama, IA	Iowa\Tama	19171	19	171	2012	5	1132	0.00442	5	63	146	237	145	158	106	272	0.189	0.473	1640	405	0.247	88	248	280	0.0777	0.219	0.247	12	3	0.0106	0.00265	602	417	113	0.532	0.368	0.0998	706	0.624	18	47799	0.509	0.502	2.490	0.206	0.184	0.579	5
Union County, Iowa	Union, IA	Iowa\Union	19175	19	175	2012	1	648	0.00154	2	51	79	120	89	97	71	139	0.204	0.474	965	265	0.275	45	169	191	0.0694	0.261	0.295	2	0	0.00309	0	443	172	33	0.684	0.265	0.0509	287	0.443	2	42430	0.513	0.525	2.280	0.197	0.181	0.537	2
Van Buren County, Iowa	Van Buren, IA	Iowa\Van Buren	19177	19	177	2007	0	808	0	0	54	107	191	113	93	94	156	0.199	0.425	1190	344	0.289	60	122	301	0.0743	0.151	0.373	5	5	0.00619	0.00619	614	162	39	0.760	0.200	0.0483	328	0.406	18	38855	0.502	0.398	2.370	0.170	0.193	0.621	5
Van Buren County, Iowa	Van Buren, IA	Iowa\Van Buren	19177	19	177	2012	3	753	0.00398	2	49	78	159	122	91	84	168	0.171	0.456	1112	317	0.285	38	167	286	0.0505	0.222	0.380	6	9	0.00797	0.0120	572	146	35	0.760	0.194	0.0465	363	0.482	36	42183	0.497	0.458	2.440	0.195	0.198	0.586	6
Wapello County, Iowa	Wapello, IA	Iowa\Wapello	19179	19	179	2007	0	744	0	4	27	80	186	111	115	64	157	0.149	0.452	1113	319	0.287	52	203	276	0.0699	0.273	0.371	4	4	0.00538	0.00538	564	159	28	0.758	0.214	0.0376	287	0.386	41	38375	0.510	0.447	2.340	0.182	0.167	0.535	6
Warren County, Iowa	Warren, IA	Iowa\Warren	19181	19	181	2007	7	1189	0.00589	2	41	164	322	158	131	119	252	0.174	0.422	1821	519	0.285	103	357	409	0.0866	0.300	0.344	28	9	0.0235	0.00757	905	213	62	0.761	0.179	0.0521	425	0.357	116	61688	0.510	0.593	2.580	0.185	0.123	0.599	5
Warren County, Iowa	Warren, IA	Iowa\Warren	19181	19	181	2012	5	1334	0.00375	3	50	146	295	179	203	127	331	0.149	0.496	2031	617	0.304	110	469	458	0.0825	0.352	0.343	35	6	0.0262	0.00450	1011	259	64	0.758	0.194	0.0480	497	0.373	125	63310	0.513	0.632	2.580	0.215	0.133	0.583	5
Washington County, Iowa	Washington, IA	Iowa\Washington	19183	19	183	2007	17	1257	0.0135	3	84	222	317	167	141	127	196	0.246	0.369	1869	437	0.234	114	232	359	0.0907	0.185	0.286	8	5	0.00636	0.00398	769	381	104	0.612	0.303	0.0827	655	0.521	34	50265	0.512	0.457	2.510	0.197	0.170	0.568	4
Washington County, Iowa	Washington, IA	Iowa\Washington	19183	19	183	2012	9	1139	0.00790	3	52	142	334	122	170	113	203	0.173	0.427	1723	428	0.248	94	263	328	0.0825	0.231	0.288	7	7	0.00615	0.00615	695	359	85	0.610	0.315	0.0746	613	0.538	63	53888	0.510	0.513	2.400	0.207	0.173	0.597	4
Wayne County, Iowa	Wayne, IA	Iowa\Wayne	19185	19	185	2007	8	814	0.00983	5	30	107	207	81	96	80	208	0.174	0.472	1190	353	0.297	67	105	255	0.0823	0.129	0.313	4	4	0.00491	0.00491	624	159	45	0.767	0.195	0.0553	348	0.428	19	34223	0.530	0.396	2.140	0.169	0.226	0.626	4
Wayne County, Iowa	Wayne, IA	Iowa\Wayne	19185	19	185	2012	0	691	0	3	59	74	175	92	71	62	155	0.197	0.417	1040	289	0.278	35	154	190	0.0507	0.223	0.275	2	2	0.00289	0.00289	490	171	30	0.709	0.247	0.0434	297	0.430	4	39060	0.513	0.432	2.350	0.191	0.222	0.595	3
Webster County, Iowa	Webster, IA	Iowa\Webster	19187	19	187	2007	11	1103	0.00997	2	24	100	289	209	113	112	254	0.114	0.434	1597	311	0.195	109	205	241	0.0988	0.186	0.218	4	5	0.00363	0.00453	582	347	176	0.528	0.315	0.160	695	0.630	13	42864	0.491	0.522	2.340	0.182	0.166	0.508	7
Webster County, Iowa	Webster, IA	Iowa\Webster	19187	19	187	2012	3	968	0.00310	2	44	65	227	147	134	89	260	0.115	0.499	1350	277	0.205	81	207	207	0.0837	0.214	0.214	1	7	0.00103	0.00723	484	347	137	0.500	0.358	0.142	621	0.642	29	42444	0.488	0.547	2.270	0.181	0.167	0.468	5
Winnebago County, Iowa	Winnebago, IA	Iowa\Winnebago	19189	19	189	2012	2	642	0.00312	2	34	65	180	109	93	42	117	0.157	0.393	975	258	0.265	42	176	138	0.0654	0.274	0.215	2	2	0.00312	0.00312	327	226	89	0.509	0.352	0.139	337	0.525	235	49213	0.505	0.576	2.220	0.177	0.193	0.616	3
Winneshiek County, Iowa	Winneshiek, IA	Iowa\Winneshiek	19191	19	191	2007	18	1418	0.0127	1	75	231	433	171	139	135	233	0.217	0.358	2102	556	0.265	106	304	471	0.0748	0.214	0.332	6	6	0.00423	0.00423	921	370	135	0.650	0.261	0.0952	708	0.499	42	46946	0.504	0.597	2.350	0.145	0.160	0.555	7
Winneshiek County, Iowa	Winneshiek, IA	Iowa\Winneshiek	19191	19	191	2012	6	1535	0.00391	9	73	173	469	286	164	129	232	0.166	0.342	2446	740	0.303	98	414	433	0.0638	0.270	0.282	10	17	0.00651	0.0111	980	447	108	0.638	0.291	0.0704	754	0.491	84	49889	0.504	0.603	2.330	0.165	0.169	0.546	5
Woodbury County, Iowa	Woodbury, IA	Iowa\Woodbury	19193	19	193	2007	6	1149	0.00522	2	62	145	291	196	156	104	193	0.182	0.394	1652	427	0.258	101	212	310	0.0879	0.185	0.270	1	4	0.000870	0.00348	663	327	146	0.577	0.285	0.127	561	0.488	22	44494	0.510	0.510	2.500	0.220	0.129	0.508	19
Woodbury County, Iowa	Woodbury, IA	Iowa\Woodbury	19193	19	193	2012	1	973	0.00103	5	55	100	236	135	176	92	174	0.164	0.454	1418	333	0.235	39	238	212	0.0401	0.245	0.218	5	4	0.00514	0.00411	500	346	127	0.514	0.356	0.131	570	0.586	19	43163	0.507	0.521	2.560	0.222	0.129	0.491	20
Worth County, Iowa	Worth, IA	Iowa\Worth	19195	19	195	2007	3	683	0.00439	2	35	90	211	88	66	62	129	0.186	0.376	938	203	0.216	65	165	151	0.0952	0.242	0.221	0	3	0	0.00439	380	244	61	0.556	0.357	0.0893	345	0.505	211	44391	0.502	0.522	2.320	0.172	0.184	0.636	2
Worth County, Iowa	Worth, IA	Iowa\Worth	19195	19	195	2012	0	640	0	2	38	62	184	120	71	53	110	0.159	0.366	904	210	0.232	62	152	134	0.0969	0.237	0.209	2	2	0.00313	0.00313	333	244	63	0.520	0.381	0.0984	349	0.545	162	48382	0.502	0.552	2.330	0.183	0.183	0.570	2
Wright County, Iowa	Wright, IA	Iowa\Wright	19197	19	197	2012	0	775	0	9	32	76	153	104	107	69	225	0.151	0.517	1101	229	0.208	71	194	132	0.0916	0.250	0.170	3	4	0.00387	0.00516	387	272	116	0.499	0.351	0.150	475	0.613	5	47677	0.503	0.494	2.360	0.192	0.209	0.572	5
Allen County, Kansas	Allen, KS	Kansas\Allen	20001	20	1	2012	0	650	0	3	48	51	139	79	72	74	184	0.157	0.508	967	277	0.286	33	100	235	0.0508	0.154	0.362	0	2	0	0.00308	425	205	20	0.654	0.315	0.0308	300	0.462	10	37952	0.512	0.538	2.330	0.195	0.183	0.532	2
Anderson County, Kansas	Anderson, KS	Kansas\Anderson	20003	20	3	2007	0	715	0	4	81	84	181	74	71	67	153	0.236	0.407	1055	286	0.271	18	114	230	0.0252	0.159	0.322	0	1	0	0.00140	398	269	51	0.557	0.376	0.0713	337	0.471	88	40330	0.512	0.442	2.500	0.191	0.193	0.671	3
Atchison County, Kansas	Atchison, KS	Kansas\Atchison	20005	20	5	2007	0	711	0	6	53	104	211	68	86	67	116	0.229	0.378	1057	257	0.243	28	116	242	0.0394	0.163	0.340	0	4	0	0.00563	427	229	67	0.601	0.322	0.0942	333	0.468	9	39743	0.511	0.455	2.560	0.191	0.160	0.486	3
Atchison County, Kansas	Atchison, KS	Kansas\Atchison	20005	20	5	2012	4	611	0.00655	3	64	61	154	67	77	64	121	0.209	0.429	912	217	0.238	19	102	215	0.0311	0.167	0.352	3	7	0.00491	0.0115	379	186	46	0.620	0.304	0.0753	307	0.502	28	43253	0.513	0.481	2.580	0.200	0.154	0.476	3
Barton County, Kansas	Barton, KS	Kansas\Barton	20009	20	9	2012	5	694	0.00720	3	33	58	189	106	91	68	146	0.135	0.439	1019	221	0.217	28	72	168	0.0403	0.104	0.242	0	4	0	0.00576	357	265	72	0.514	0.382	0.104	317	0.457	7	43371	0.509	0.531	2.390	0.203	0.169	0.561	4
Bourbon County, Kansas	Bourbon, KS	Kansas\Bourbon	20011	20	11	2007	0	928	0	4	63	108	253	112	130	88	170	0.189	0.418	1388	438	0.316	14	146	338	0.0151	0.157	0.364	0	5	0	0.00539	623	269	31	0.671	0.290	0.0334	365	0.393	24	37672	0.512	0.582	2.420	0.194	0.169	0.569	2
Bourbon County, Kansas	Bourbon, KS	Kansas\Bourbon	20011	20	11	2012	1	903	0.00111	0	66	116	182	101	122	130	186	0.202	0.485	1355	456	0.337	33	138	327	0.0365	0.153	0.362	5	6	0.00554	0.00664	617	272	14	0.683	0.301	0.0155	406	0.450	20	37057	0.510	0.591	2.560	0.213	0.173	0.550	2
Brown County, Kansas	Brown, KS	Kansas\Brown	20013	20	13	2012	2	510	0.00392	5	51	57	97	62	66	79	93	0.222	0.467	770	161	0.209	24	77	157	0.0471	0.151	0.308	2	2	0.00392	0.00392	281	181	48	0.551	0.355	0.0941	309	0.606	7	42256	0.513	0.488	2.350	0.208	0.183	0.524	2
Butler County, Kansas	Butler, KS	Kansas\Butler	20015	20	15	2007	1	1427	0.000701	8	71	151	424	197	183	118	275	0.161	0.404	2178	666	0.306	34	422	442	0.0238	0.296	0.310	5	9	0.00350	0.00631	929	414	81	0.651	0.290	0.0568	610	0.427	18	56372	0.494	0.596	2.560	0.198	0.124	0.633	7
Butler County, Kansas	Butler, KS	Kansas\Butler	20015	20	15	2012	0	1353	0	5	69	155	379	201	153	138	253	0.169	0.402	2042	625	0.306	38	426	400	0.0281	0.315	0.296	6	10	0.00443	0.00739	862	427	64	0.637	0.316	0.0473	538	0.398	21	58031	0.496	0.625	2.630	0.221	0.126	0.575	8
Cherokee County, Kansas	Cherokee, KS	Kansas\Cherokee	20021	20	21	2007	0	809	0	4	39	94	185	112	120	104	151	0.169	0.464	1218	347	0.285	19	192	271	0.0235	0.237	0.335	14	2	0.0173	0.00247	489	268	40	0.604	0.331	0.0494	417	0.515	6	38226	0.507	0.445	2.390	0.198	0.154	0.579	6
Clay County, Kansas	Clay, KS	Kansas\Clay	20027	20	27	2007	0	583	0	0	51	79	164	57	59	55	118	0.223	0.398	826	203	0.246	17	82	144	0.0292	0.141	0.247	0	5	0	0.00858	320	223	57	0.549	0.383	0.0978	303	0.520	5	42035	0.503	0.496	2.230	0.164	0.203	0.604	1
Cloud County, Kansas	Cloud, KS	Kansas\Cloud	20029	20	29	2007	0	466	0	7	41	44	116	48	60	55	95	0.197	0.451	675	155	0.230	5	51	110	0.0107	0.109	0.236	0	2	0	0.00429	212	206	55	0.455	0.442	0.118	253	0.543	12	35841	0.513	0.501	2.140	0.160	0.219	0.583	3
Cloud County, Kansas	Cloud, KS	Kansas\Cloud	20029	20	29	2012	2	461	0.00434	4	39	94	87	48	50	37	102	0.297	0.410	711	190	0.267	10	58	125	0.0217	0.126	0.271	0	1	0	0.00217	219	200	42	0.475	0.434	0.0911	214	0.464	11	40184	0.511	0.527	2.200	0.182	0.204	0.530	2
Coffey County, Kansas	Coffey, KS	Kansas\Coffey	20031	20	31	2007	0	681	0	9	43	76	175	102	91	43	142	0.188	0.405	1010	328	0.325	18	106	251	0.0264	0.156	0.369	5	0	0.00734	0	400	254	35	0.587	0.373	0.0514	289	0.424	6	46571	0.508	0.529	2.340	0.184	0.153	0.615	3
Coffey County, Kansas	Coffey, KS	Kansas\Coffey	20031	20	31	2012	2	667	0.00300	4	33	44	155	67	112	94	158	0.121	0.546	971	282	0.290	21	107	243	0.0315	0.160	0.364	1	0	0.00150	0	413	234	20	0.619	0.351	0.0300	257	0.385	0	50826	0.506	0.545	2.400	0.198	0.172	0.597	2
Cowley County, Kansas	Cowley, KS	Kansas\Cowley	20035	20	35	2007	1	1027	0.000974	5	61	117	226	145	151	119	203	0.178	0.461	1592	483	0.303	46	182	350	0.0448	0.177	0.341	13	6	0.0127	0.00584	619	327	78	0.603	0.318	0.0759	427	0.416	47	38145	0.506	0.547	2.380	0.196	0.153	0.540	5
Cowley County, Kansas	Cowley, KS	Kansas\Cowley	20035	20	35	2012	0	990	0	15	48	142	180	106	134	118	247	0.207	0.504	1508	437	0.290	23	168	338	0.0232	0.170	0.341	6	1	0.00606	0.00101	606	323	61	0.612	0.326	0.0616	481	0.486	19	37436	0.501	0.562	2.510	0.203	0.158	0.512	4
Crawford County, Kansas	Crawford, KS	Kansas\Crawford	20037	20	37	2007	0	911	0	11	60	136	220	121	104	75	184	0.227	0.398	1263	352	0.279	45	181	305	0.0494	0.199	0.335	2	2	0.00220	0.00220	587	291	51	0.644	0.319	0.0560	368	0.404	19	35112	0.511	0.611	2.320	0.178	0.147	0.496	6
Crawford County, Kansas	Crawford, KS	Kansas\Crawford	20037	20	37	2012	0	846	0	9	63	89	231	95	107	91	161	0.190	0.424	1248	375	0.300	32	184	321	0.0378	0.217	0.379	4	1	0.00473	0.00118	538	273	35	0.636	0.323	0.0414	312	0.369	12	35365	0.504	0.615	2.430	0.187	0.140	0.466	7
Decatur County, Kansas	Decatur, KS	Kansas\Decatur	20039	20	39	2012	0	293	0	5	29	15	63	51	50	27	53	0.167	0.444	436	104	0.239	8	23	46	0.0273	0.0785	0.157	0	2	0	0.00683	127	133	33	0.433	0.454	0.113	179	0.611	3	40168	0.499	0.547	1.910	0.156	0.273	0.654	1
Dickinson County, Kansas	Dickinson, KS	Kansas\Dickinson	20041	20	41	2012	0	1011	0	0	62	74	206	178	119	144	228	0.135	0.486	1491	399	0.268	37	163	310	0.0366	0.161	0.307	2	2	0.00198	0.00198	583	366	62	0.577	0.362	0.0613	420	0.415	7	47962	0.507	0.519	2.490	0.203	0.180	0.598	4
Doniphan County, Kansas	Doniphan, KS	Kansas\Doniphan	20043	20	43	2007	0	573	0	9	48	63	127	92	91	50	93	0.209	0.408	873	207	0.237	34	80	169	0.0593	0.140	0.295	3	11	0.00524	0.0192	316	194	51	0.551	0.339	0.0890	305	0.532	76	41417	0.507	0.469	2.420	0.182	0.156	0.545	5
Doniphan County, Kansas	Doniphan, KS	Kansas\Doniphan	20043	20	43	2012	2	422	0.00474	1	29	55	81	73	51	59	73	0.201	0.434	636	159	0.250	18	68	152	0.0427	0.161	0.360	3	6	0.00711	0.0142	239	142	41	0.566	0.336	0.0972	233	0.552	41	44524	0.496	0.542	2.310	0.181	0.162	0.502	3
Douglas County, Kansas	Douglas, KS	Kansas\Douglas	20045	20	45	2007	10	1040	0.00962	4	48	82	266	170	172	94	204	0.129	0.452	1603	520	0.324	72	332	388	0.0692	0.319	0.373	19	22	0.0183	0.0212	752	228	43	0.723	0.219	0.0413	368	0.354	200	44580	0.502	0.775	2.420	0.149	0.0850	0.398	17
Douglas County, Kansas	Douglas, KS	Kansas\Douglas	20045	20	45	2012	12	945	0.0127	3	42	73	217	121	148	155	186	0.125	0.517	1486	500	0.336	47	317	352	0.0497	0.335	0.372	20	20	0.0212	0.0212	688	210	47	0.728	0.222	0.0497	338	0.358	187	48813	0.499	0.774	2.350	0.161	0.0890	0.402	16
Ellsworth County, Kansas	Ellsworth, KS	Kansas\Ellsworth	20053	20	53	2012	0	435	0	0	42	75	103	49	49	42	75	0.269	0.382	711	185	0.260	7	41	134	0.0161	0.0943	0.308	1	2	0.00230	0.00460	252	140	43	0.579	0.322	0.0989	212	0.487	3	48874	0.438	0.543	2.090	0.152	0.189	0.559	1
Finney County, Kansas	Finney, KS	Kansas\Finney	20055	20	55	2007	0	516	0	2	33	58	116	89	58	43	117	0.180	0.422	754	209	0.277	26	25	89	0.0504	0.0484	0.172	1	5	0.00194	0.00969	281	137	94	0.545	0.266	0.182	288	0.558	3131	51658	0.498	0.447	3.290	0.281	0.0770	0.529	5
Franklin County, Kansas	Franklin, KS	Kansas\Franklin	20059	20	59	2007	4	1051	0.00381	2	45	126	301	113	145	103	216	0.165	0.441	1649	521	0.316	19	286	389	0.0181	0.272	0.370	7	3	0.00666	0.00285	703	311	43	0.669	0.296	0.0409	428	0.407	47	47634	0.498	0.510	2.510	0.198	0.136	0.570	2
Franklin County, Kansas	Franklin, KS	Kansas\Franklin	20059	20	59	2012	3	1024	0.00293	3	51	105	261	123	118	131	232	0.155	0.470	1548	491	0.317	26	292	347	0.0254	0.285	0.339	11	3	0.0107	0.00293	677	310	37	0.661	0.303	0.0361	435	0.425	20	48895	0.505	0.550	2.520	0.217	0.141	0.567	3
Geary County, Kansas	Geary, KS	Kansas\Geary	20061	20	61	2007	1	229	0.00437	0	10	13	67	33	26	21	59	0.100	0.463	357	105	0.294	15	27	67	0.0655	0.118	0.293	2	4	0.00873	0.0175	131	86	12	0.572	0.376	0.0524	120	0.524	11	40606	0.510	0.521	2.840	0.266	0.108	0.547	4
Geary County, Kansas	Geary, KS	Kansas\Geary	20061	20	61	2012	0	238	0	3	13	15	41	71	24	22	49	0.130	0.399	343	99	0.289	7	60	57	0.0294	0.252	0.239	1	1	0.00420	0.00420	153	75	10	0.643	0.315	0.0420	108	0.454	8	46008	0.505	0.587	2.740	0.269	0.0765	0.589	2
Grant County, Kansas	Grant, KS	Kansas\Grant	20067	20	67	2007	0	326	0	8	20	34	68	48	33	33	82	0.190	0.454	465	138	0.297	13	21	77	0.0399	0.0644	0.236	0	5	0	0.0153	184	102	41	0.564	0.313	0.126	151	0.463	653	50506	0.498	0.486	2.580	0.248	0.101	0.684	2
Greenwood County, Kansas	Greenwood, KS	Kansas\Greenwood	20073	20	73	2012	2	551	0.00363	3	20	44	85	74	86	85	154	0.122	0.590	883	248	0.281	9	64	116	0.0163	0.116	0.211	2	3	0.00363	0.00544	284	214	53	0.515	0.388	0.0962	289	0.525	7	41382	0.507	0.463	2.250	0.183	0.222	0.559	2
Hamilton County, Kansas	Hamilton, KS	Kansas\Hamilton	20075	20	75	2012	0	397	0	0	21	32	98	37	61	28	120	0.134	0.526	593	206	0.347	0	18	93	0	0.0453	0.234	0	0	0	0	253	111	33	0.637	0.280	0.0831	214	0.539	0	43380	0.493	0.481	2.380	0.242	0.136	0.598	1
Harper County, Kansas	Harper, KS	Kansas\Harper	20077	20	77	2012	1	482	0.00207	1	34	48	82	68	101	62	86	0.172	0.517	713	176	0.247	13	52	117	0.0270	0.108	0.243	0	2	0	0.00415	267	179	36	0.554	0.371	0.0747	240	0.498	2	41399	0.505	0.527	2.170	0.193	0.217	0.581	4
Harvey County, Kansas	Harvey, KS	Kansas\Harvey	20079	20	79	2007	1	829	0.00121	9	43	87	243	104	92	77	174	0.168	0.414	1210	314	0.260	52	201	225	0.0627	0.242	0.271	4	8	0.00483	0.00965	447	316	64	0.539	0.381	0.0772	349	0.421	165	46051	0.509	0.554	2.420	0.191	0.167	0.582	7
Haskell County, Kansas	Haskell, KS	Kansas\Haskell	20081	20	81	2012	0	187	0	1	18	13	30	23	31	20	51	0.171	0.545	288	64	0.222	6	14	29	0.0321	0.0749	0.155	0	0	0	0	81	80	26	0.433	0.428	0.139	140	0.749	0	53430	0.500	0.417	2.930	0.253	0.107	0.604	1
Jackson County, Kansas	Jackson, KS	Kansas\Jackson	20085	20	85	2007	7	1127	0.00621	2	63	177	237	157	155	133	203	0.215	0.436	1724	564	0.327	45	212	470	0.0399	0.188	0.417	0	1	0	0.000887	789	307	41	0.700	0.272	0.0364	425	0.377	9	47899	0.504	0.451	2.600	0.202	0.143	0.602	5
Jefferson County, Kansas	Jefferson, KS	Kansas\Jefferson	20087	20	87	2007	15	1137	0.0132	9	53	144	317	155	118	116	225	0.181	0.404	1738	533	0.307	34	264	451	0.0299	0.232	0.397	10	15	0.00880	0.0132	748	346	42	0.658	0.304	0.0369	454	0.399	99	52385	0.496	0.500	2.420	0.184	0.138	0.630	7
Jefferson County, Kansas	Jefferson, KS	Kansas\Jefferson	20087	20	87	2012	8	996	0.00803	2	38	90	224	166	157	94	225	0.131	0.478	1501	479	0.319	24	254	424	0.0241	0.255	0.426	16	5	0.0161	0.00502	688	287	21	0.691	0.288	0.0211	380	0.382	38	55057	0.493	0.523	2.520	0.200	0.154	0.624	3
Jewell County, Kansas	Jewell, KS	Kansas\Jewell	20089	20	89	2012	0	453	0	0	28	74	98	60	47	40	106	0.225	0.426	663	129	0.195	8	33	84	0.0177	0.0728	0.185	0	0	0	0	182	231	40	0.402	0.510	0.0883	300	0.662	0	34195	0.488	0.571	2.100	0.149	0.281	0.658	3
Johnson County, Kansas	Johnson, KS	Kansas\Johnson	20091	20	91	2007	0	610	0	0	10	55	174	100	81	65	125	0.107	0.444	932	307	0.329	57	252	183	0.0934	0.413	0.300	3	12	0.00492	0.0197	451	124	32	0.739	0.203	0.0525	236	0.387	88	71961	0.507	0.763	2.580	0.208	0.102	0.579	72
Johnson County, Kansas	Johnson, KS	Kansas\Johnson	20091	20	91	2012	0	571	0	0	16	49	120	95	94	62	135	0.114	0.510	879	303	0.345	54	243	167	0.0946	0.426	0.292	13	14	0.0228	0.0245	412	126	33	0.722	0.221	0.0578	202	0.354	101	73712	0.512	0.779	2.520	0.220	0.109	0.581	74
Kingman County, Kansas	Kingman, KS	Kansas\Kingman	20095	20	95	2007	0	876	0	0	61	106	212	131	101	83	182	0.191	0.418	1273	362	0.284	14	113	264	0.0160	0.129	0.301	0	2	0	0.00228	493	313	70	0.563	0.357	0.0799	391	0.446	3	44859	0.505	0.541	2.200	0.180	0.199	0.640	2
Labette County, Kansas	Labette, KS	Kansas\Labette	20099	20	99	2007	2	1052	0.00190	10	59	146	284	132	121	107	193	0.204	0.400	1579	500	0.317	41	200	385	0.0390	0.190	0.366	25	2	0.0238	0.00190	688	314	50	0.654	0.298	0.0475	453	0.431	4	36569	0.507	0.543	2.250	0.189	0.163	0.538	6
Labette County, Kansas	Labette, KS	Kansas\Labette	20099	20	99	2012	0	977	0	5	42	177	179	150	122	122	180	0.229	0.434	1491	482	0.323	14	183	397	0.0143	0.187	0.406	8	3	0.00819	0.00307	639	299	39	0.654	0.306	0.0399	455	0.466	20	36715	0.505	0.590	2.360	0.200	0.166	0.547	5
Leavenworth County, Kansas	Leavenworth, KS	Kansas\Leavenworth	20103	20	103	2007	11	1203	0.00914	1	37	123	335	159	119	147	282	0.134	0.456	1847	607	0.329	66	392	463	0.0549	0.326	0.385	8	10	0.00665	0.00831	903	270	30	0.751	0.224	0.0249	469	0.390	77	58850	0.473	0.552	2.630	0.200	0.101	0.550	6
Leavenworth County, Kansas	Leavenworth, KS	Kansas\Leavenworth	20103	20	103	2012	8	1133	0.00706	3	30	79	270	198	191	106	256	0.0989	0.488	1828	607	0.332	50	415	434	0.0441	0.366	0.383	13	12	0.0115	0.0106	816	289	28	0.720	0.255	0.0247	401	0.354	214	59662	0.469	0.589	2.680	0.209	0.111	0.529	6
Linn County, Kansas	Linn, KS	Kansas\Linn	20107	20	107	2012	0	913	0	0	82	96	217	107	129	103	179	0.195	0.450	1388	414	0.298	6	166	379	0.00657	0.182	0.415	3	4	0.00329	0.00438	614	264	35	0.673	0.289	0.0383	351	0.384	4	43726	0.499	0.484	2.240	0.192	0.193	0.684	3
Lyon County, Kansas	Lyon, KS	Kansas\Lyon	20111	20	111	2007	2	930	0.00215	14	63	106	234	92	99	95	227	0.197	0.453	1378	392	0.284	32	194	301	0.0344	0.209	0.324	4	5	0.00430	0.00538	563	308	52	0.605	0.331	0.0559	420	0.452	16	38407	0.507	0.562	2.370	0.197	0.117	0.471	6
Lyon County, Kansas	Lyon, KS	Kansas\Lyon	20111	20	111	2012	8	946	0.00846	0	66	95	194	175	102	90	224	0.170	0.440	1486	445	0.299	31	174	292	0.0328	0.184	0.309	11	7	0.0116	0.00740	543	329	74	0.574	0.348	0.0782	449	0.475	24	39195	0.511	0.577	2.480	0.197	0.125	0.455	9
McPherson County, Kansas	McPherson, KS	Kansas\McPherson	20113	20	113	2007	2	1142	0.00175	22	79	100	308	143	122	118	250	0.176	0.429	1630	338	0.207	36	146	294	0.0315	0.128	0.257	0	5	0	0.00438	521	532	128	0.456	0.466	0.112	584	0.511	7	51464	0.507	0.552	2.330	0.176	0.169	0.603	9
McPherson County, Kansas	McPherson, KS	Kansas\McPherson	20113	20	113	2012	6	1147	0.00523	10	119	117	228	173	151	111	238	0.214	0.436	1657	378	0.228	34	198	276	0.0296	0.173	0.241	0	2	0	0.00174	515	534	98	0.449	0.466	0.0854	627	0.547	12	53969	0.509	0.576	2.410	0.195	0.183	0.614	6
Miami County, Kansas	Miami, KS	Kansas\Miami	20121	20	121	2007	3	1538	0.00195	7	53	206	442	211	165	174	280	0.173	0.402	2365	794	0.336	77	572	521	0.0501	0.372	0.339	29	13	0.0189	0.00845	1146	348	41	0.745	0.226	0.0267	529	0.344	176	59153	0.501	0.560	2.590	0.201	0.116	0.645	4
Miami County, Kansas	Miami, KS	Kansas\Miami	20121	20	121	2012	0	1305	0	6	38	106	353	198	166	149	289	0.115	0.463	2079	727	0.350	43	458	476	0.0330	0.351	0.365	25	11	0.0192	0.00843	896	372	37	0.687	0.285	0.0284	542	0.415	63	64629	0.506	0.600	2.630	0.223	0.131	0.615	3
Montgomery County, Kansas	Montgomery, KS	Kansas\Montgomery	20125	20	125	2007	7	994	0.00704	2	74	102	236	143	108	134	195	0.179	0.440	1582	542	0.343	26	230	392	0.0262	0.231	0.394	6	0	0.00604	0	682	274	37	0.686	0.276	0.0372	390	0.392	4	37300	0.515	0.546	2.260	0.186	0.178	0.561	6
Montgomery County, Kansas	Montgomery, KS	Kansas\Montgomery	20125	20	125	2012	6	1012	0.00593	3	45	141	218	147	132	117	209	0.187	0.453	1591	564	0.354	34	208	423	0.0336	0.206	0.418	11	2	0.0109	0.00198	692	279	41	0.684	0.276	0.0405	418	0.413	13	39553	0.509	0.552	2.410	0.197	0.174	0.513	3
Nemaha County, Kansas	Nemaha, KS	Kansas\Nemaha	20131	20	131	2012	3	903	0.00332	10	113	100	250	117	109	62	142	0.247	0.347	1332	293	0.220	25	112	271	0.0277	0.124	0.300	2	3	0.00221	0.00332	474	353	76	0.525	0.391	0.0842	445	0.493	1	50077	0.494	0.433	2.400	0.213	0.201	0.609	6
Neosho County, Kansas	Neosho, KS	Kansas\Neosho	20133	20	133	2007	1	775	0.00129	7	33	111	212	111	85	79	137	0.195	0.388	1197	369	0.308	27	128	285	0.0348	0.165	0.368	9	0	0.0116	0	520	215	38	0.671	0.277	0.0490	281	0.363	12	36848	0.511	0.495	2.210	0.186	0.172	0.543	4
Neosho County, Kansas	Neosho, KS	Kansas\Neosho	20133	20	133	2012	2	702	0.00285	3	42	61	179	98	105	68	146	0.151	0.454	1081	334	0.309	23	141	262	0.0328	0.201	0.373	2	6	0.00285	0.00855	482	195	25	0.687	0.278	0.0356	303	0.432	76	40541	0.506	0.563	2.390	0.204	0.174	0.541	6
Osage County, Kansas	Osage, KS	Kansas\Osage	20139	20	139	2007	10	1092	0.00916	0	27	107	315	148	139	101	255	0.123	0.453	1683	575	0.342	50	236	408	0.0458	0.216	0.374	4	4	0.00366	0.00366	745	309	48	0.682	0.283	0.0440	382	0.350	6	44829	0.508	0.493	2.420	0.183	0.155	0.640	4
Osborne County, Kansas	Osborne, KS	Kansas\Osborne	20141	20	141	2012	0	343	0	2	17	45	67	50	50	20	92	0.187	0.472	454	88	0.194	4	31	75	0.0117	0.0904	0.219	0	0	0	0	162	156	25	0.472	0.455	0.0729	223	0.650	0	39468	0.503	0.520	2.170	0.165	0.253	0.595	3
Ottawa County, Kansas	Ottawa, KS	Kansas\Ottawa	20143	20	143	2012	4	525	0.00762	0	53	79	90	88	72	46	97	0.251	0.410	792	208	0.263	21	42	155	0.0400	0.0800	0.295	0	0	0	0	263	207	55	0.501	0.394	0.105	262	0.499	8	48266	0.484	0.572	2.470	0.205	0.175	0.636	1
Pawnee County, Kansas	Pawnee, KS	Kansas\Pawnee	20145	20	145	2007	1	438	0.00228	2	22	41	130	68	39	47	89	0.148	0.400	630	163	0.259	16	24	104	0.0365	0.0548	0.237	0	3	0	0.00685	238	147	40	0.543	0.336	0.0913	202	0.461	3	40481	0.466	0.510	2.160	0.161	0.177	0.543	2
Pottawatomie County, Kansas	Pottawatomie, KS	Kansas\Pottawatomie	20149	20	149	2007	1	843	0.00119	2	57	101	234	123	84	82	160	0.190	0.387	1286	373	0.290	28	140	257	0.0332	0.166	0.305	2	4	0.00237	0.00475	511	277	62	0.606	0.329	0.0735	392	0.465	37	50282	0.504	0.603	2.520	0.214	0.130	0.640	7
Pottawatomie County, Kansas	Pottawatomie, KS	Kansas\Pottawatomie	20149	20	149	2012	5	890	0.00562	5	85	97	200	137	105	96	165	0.210	0.411	1410	450	0.319	22	178	294	0.0247	0.200	0.330	1	4	0.00112	0.00449	525	296	69	0.590	0.333	0.0775	382	0.429	41	56891	0.504	0.605	2.690	0.248	0.123	0.624	4
Reno County, Kansas	Reno, KS	Kansas\Reno	20155	20	155	2007	12	1749	0.00686	1	95	169	444	212	233	172	423	0.152	0.473	2539	751	0.296	58	273	605	0.0332	0.156	0.346	2	10	0.00114	0.00572	1094	537	120	0.626	0.307	0.0686	733	0.419	147	40418	0.496	0.539	2.280	0.185	0.166	0.540	13
Reno County, Kansas	Reno, KS	Kansas\Reno	20155	20	155	2012	2	1633	0.00122	14	137	181	282	194	225	191	409	0.203	0.505	2464	721	0.293	47	289	554	0.0288	0.177	0.339	3	8	0.00184	0.00490	957	574	102	0.586	0.352	0.0625	800	0.490	163	43094	0.499	0.580	2.370	0.198	0.170	0.536	12
Republic County, Kansas	Republic, KS	Kansas\Republic	20157	20	157	2007	0	682	0	9	43	56	179	95	69	53	178	0.158	0.440	956	249	0.260	28	70	167	0.0411	0.103	0.245	0	3	0	0.00440	339	270	54	0.497	0.396	0.0792	419	0.614	229	36226	0.510	0.565	2.040	0.141	0.265	0.642	2
Riley County, Kansas	Riley, KS	Kansas\Riley	20161	20	161	2007	3	532	0.00564	6	43	61	142	76	52	44	108	0.207	0.383	811	241	0.297	26	101	159	0.0489	0.190	0.299	5	5	0.00940	0.00940	315	175	56	0.592	0.329	0.105	233	0.438	186	38864	0.468	0.765	2.590	0.151	0.0830	0.396	5
Riley County, Kansas	Riley, KS	Kansas\Riley	20161	20	161	2012	3	493	0.00609	1	34	57	136	59	47	46	113	0.187	0.418	776	210	0.271	26	94	151	0.0527	0.191	0.306	8	5	0.0162	0.0101	301	150	42	0.611	0.304	0.0852	220	0.446	55	43574	0.479	0.768	2.430	0.162	0.0732	0.400	8
Saline County, Kansas	Saline, KS	Kansas\Saline	20169	20	169	2007	8	749	0.0107	1	24	100	212	99	92	70	151	0.167	0.418	1024	244	0.238	26	150	218	0.0347	0.200	0.291	7	6	0.00935	0.00801	431	267	48	0.575	0.356	0.0641	320	0.427	29	42557	0.506	0.535	2.440	0.202	0.141	0.514	6
Saline County, Kansas	Saline, KS	Kansas\Saline	20169	20	169	2012	6	674	0.00890	0	49	90	129	86	112	66	142	0.206	0.475	947	249	0.263	24	109	207	0.0356	0.162	0.307	5	1	0.00742	0.00148	378	249	47	0.561	0.369	0.0697	315	0.467	3	45225	0.502	0.565	2.450	0.207	0.144	0.512	8
Scott County, Kansas	Scott, KS	Kansas\Scott	20171	20	171	2012	0	269	0	3	7	32	46	31	56	43	51	0.156	0.558	453	105	0.232	20	19	44	0.0743	0.0706	0.164	0	0	0	0	137	99	33	0.509	0.368	0.123	173	0.643	0	51245	0.496	0.578	2.310	0.211	0.182	0.687	1
Sedgwick County, Kansas	Sedgwick, KS	Kansas\Sedgwick	20173	20	173	2007	9	1419	0.00634	4	75	149	433	183	151	102	322	0.161	0.405	2121	568	0.268	89	411	376	0.0627	0.290	0.265	10	22	0.00705	0.0155	833	455	119	0.587	0.321	0.0839	610	0.430	58	47326	0.504	0.572	2.490	0.225	0.113	0.526	63
Sedgwick County, Kansas	Sedgwick, KS	Kansas\Sedgwick	20173	20	173	2012	4	1344	0.00298	1	67	124	398	237	164	120	233	0.143	0.385	2042	544	0.266	88	403	363	0.0655	0.300	0.270	9	6	0.00670	0.00446	763	453	128	0.568	0.337	0.0952	619	0.461	51	47649	0.506	0.601	2.550	0.228	0.114	0.504	68
Shawnee County, Kansas	Shawnee, KS	Kansas\Shawnee	20177	20	177	2007	8	885	0.00904	2	23	71	213	141	117	91	227	0.108	0.492	1304	391	0.300	50	286	287	0.0565	0.323	0.324	6	15	0.00678	0.0169	594	245	39	0.671	0.277	0.0441	365	0.412	297	46696	0.512	0.573	2.320	0.199	0.139	0.509	35
Shawnee County, Kansas	Shawnee, KS	Kansas\Shawnee	20177	20	177	2012	4	826	0.00484	0	28	77	191	90	147	96	197	0.127	0.533	1264	405	0.320	46	283	283	0.0557	0.343	0.343	9	6	0.0109	0.00726	583	209	34	0.706	0.253	0.0412	325	0.393	58	48122	0.517	0.585	2.370	0.207	0.144	0.497	28
Stevens County, Kansas	Stevens, KS	Kansas\Stevens	20189	20	189	2012	2	315	0.00635	1	10	20	77	41	43	37	86	0.0984	0.527	480	154	0.321	10	9	90	0.0317	0.0286	0.286	0	2	0	0.00635	207	86	22	0.657	0.273	0.0698	121	0.384	730	53045	0.504	0.447	2.790	0.254	0.131	0.698	1
Sumner County, Kansas	Sumner, KS	Kansas\Sumner	20191	20	191	2012	5	1096	0.00456	13	85	111	276	171	150	93	197	0.191	0.401	1628	420	0.258	25	167	356	0.0228	0.152	0.325	5	3	0.00456	0.00274	566	418	112	0.516	0.381	0.102	568	0.518	16	49535	0.501	0.537	2.550	0.213	0.157	0.574	5
Thomas County, Kansas	Thomas, KS	Kansas\Thomas	20193	20	193	2007	3	464	0.00647	6	36	48	111	81	47	35	100	0.194	0.392	763	222	0.291	15	26	83	0.0323	0.0560	0.179	0	2	0	0.00431	230	168	59	0.496	0.362	0.127	274	0.591	6	43373	0.515	0.624	2.200	0.193	0.157	0.514	2
Thomas County, Kansas	Thomas, KS	Kansas\Thomas	20193	20	193	2012	0	460	0	6	47	73	95	58	67	38	76	0.274	0.393	720	220	0.306	17	29	99	0.0370	0.0630	0.215	0	0	0	0	241	160	59	0.524	0.348	0.128	269	0.585	0	48982	0.508	0.671	2.400	0.191	0.154	0.492	2
Trego County, Kansas	Trego, KS	Kansas\Trego	20195	20	195	2012	0	384	0	3	23	35	48	51	62	57	105	0.159	0.583	557	129	0.232	12	26	79	0.0313	0.0677	0.206	0	0	0	0	198	145	41	0.516	0.378	0.107	193	0.503	0	46693	0.506	0.520	2.360	0.155	0.234	0.633	1
Wabaunsee County, Kansas	Wabaunsee, KS	Kansas\Wabaunsee	20197	20	197	2007	1	660	0.00152	1	36	72	172	85	95	48	151	0.165	0.445	1000	323	0.323	15	113	198	0.0227	0.171	0.300	1	3	0.00152	0.00455	391	237	41	0.592	0.359	0.0621	273	0.414	26	48438	0.497	0.496	2.540	0.177	0.153	0.648	2
Wabaunsee County, Kansas	Wabaunsee, KS	Kansas\Wabaunsee	20197	20	197	2012	0	617	0	3	58	50	118	112	79	81	116	0.180	0.447	953	311	0.326	24	88	195	0.0389	0.143	0.316	7	2	0.0113	0.00324	383	195	39	0.621	0.316	0.0632	271	0.439	11	54375	0.491	0.517	2.630	0.214	0.158	0.625	2
Washington County, Kansas	Washington, KS	Kansas\Washington	20201	20	201	2007	3	817	0.00367	4	83	90	205	98	81	86	170	0.217	0.412	1216	254	0.209	39	65	208	0.0477	0.0796	0.255	0	5	0	0.00612	457	302	51	0.559	0.370	0.0624	428	0.524	53	36707	0.484	0.518	2.130	0.167	0.235	0.642	6
Washington County, Kansas	Washington, KS	Kansas\Washington	20201	20	201	2012	0	732	0	14	52	68	158	124	84	74	158	0.183	0.432	1121	277	0.247	32	82	186	0.0437	0.112	0.254	0	1	0	0.00137	388	290	54	0.530	0.396	0.0738	383	0.523	12	43889	0.493	0.505	2.290	0.185	0.232	0.634	4
Wilson County, Kansas	Wilson, KS	Kansas\Wilson	20205	20	205	2007	0	553	0	6	35	45	134	67	76	75	115	0.156	0.481	811	224	0.276	21	69	163	0.0380	0.125	0.295	4	2	0.00723	0.00362	311	204	33	0.562	0.369	0.0597	282	0.510	7	36824	0.513	0.412	2.270	0.178	0.192	0.597	2
Wilson County, Kansas	Wilson, KS	Kansas\Wilson	20205	20	205	2012	0	423	0	7	35	35	84	52	63	48	99	0.182	0.496	649	202	0.311	16	39	136	0.0378	0.0922	0.322	0	4	0	0.00946	219	176	28	0.518	0.416	0.0662	221	0.522	6	36879	0.509	0.435	2.430	0.197	0.193	0.568	2
Wyandotte County, Kansas	Wyandotte, KS	Kansas\Wyandotte	20209	20	209	2007	1	191	0.00524	0	0	11	65	29	15	21	50	0.0576	0.450	269	85	0.316	37	99	35	0.194	0.518	0.183	4	14	0.0209	0.0733	151	28	11	0.791	0.147	0.0576	62	0.325	139	37501	0.510	0.404	2.590	0.234	0.106	0.445	23
Wyandotte County, Kansas	Wyandotte, KS	Kansas\Wyandotte	20209	20	209	2012	3	164	0.0183	0	3	5	36	35	21	19	45	0.0488	0.518	226	73	0.323	30	86	41	0.183	0.524	0.250	4	14	0.0244	0.0854	125	30	9	0.762	0.183	0.0549	65	0.396	70	37780	0.507	0.443	2.720	0.238	0.107	0.419	25
Adair County, Kentucky	Adair, KY	Kentucky\Adair	21001	21	1	2007	0	1424	0	4	89	197	337	209	175	158	255	0.204	0.413	2017	506	0.251	74	381	655	0.0520	0.268	0.460	5	3	0.00351	0.00211	1112	284	48	0.781	0.199	0.0337	566	0.397	27	32643	0.511	0.360	2.540	0.181	0.151	0.518	6
Adair County, Kentucky	Adair, KY	Kentucky\Adair	21001	21	1	2012	1	1243	0.000804	2	45	166	342	152	154	133	249	0.171	0.431	1819	503	0.277	44	376	550	0.0354	0.302	0.442	8	18	0.00644	0.0145	941	268	34	0.757	0.216	0.0274	479	0.385	68	31032	0.506	0.405	2.440	0.184	0.153	0.532	6
Allen County, Kentucky	Allen, KY	Kentucky\Allen	21003	21	3	2007	17	1208	0.0141	11	92	165	268	157	180	124	211	0.222	0.426	1747	452	0.259	55	367	542	0.0455	0.304	0.449	3	61	0.00248	0.0505	932	242	33	0.772	0.200	0.0273	524	0.434	538	36283	0.509	0.326	2.590	0.198	0.132	0.528	5
Allen County, Kentucky	Allen, KY	Kentucky\Allen	21003	21	3	2012	6	1080	0.00556	12	76	148	223	151	148	128	194	0.219	0.435	1665	455	0.273	53	333	466	0.0491	0.308	0.431	10	49	0.00926	0.0454	805	224	51	0.745	0.207	0.0472	518	0.480	407	37770	0.509	0.368	2.470	0.200	0.147	0.550	6
Anderson County, Kentucky	Anderson, KY	Kentucky\Anderson	21005	21	5	2007	5	678	0.00737	0	21	77	189	102	88	88	113	0.145	0.426	991	271	0.273	29	185	316	0.0428	0.273	0.466	4	6	0.00590	0.00885	569	93	13	0.839	0.137	0.0192	216	0.319	23	54819	0.506	0.439	2.540	0.203	0.112	0.600	1
Anderson County, Kentucky	Anderson, KY	Kentucky\Anderson	21005	21	5	2012	4	676	0.00592	2	14	60	125	158	115	86	116	0.112	0.469	1039	315	0.303	42	216	289	0.0621	0.320	0.428	11	11	0.0163	0.0163	549	107	20	0.812	0.158	0.0296	273	0.404	18	54704	0.511	0.485	2.550	0.209	0.120	0.545	2
Ballard County, Kentucky	Ballard, KY	Kentucky\Ballard	21007	21	7	2007	3	481	0.00624	1	20	64	114	64	73	67	78	0.177	0.453	689	180	0.261	22	163	181	0.0457	0.339	0.376	1	5	0.00208	0.0104	362	106	19	0.753	0.220	0.0395	188	0.391	10	39118	0.501	0.407	2.340	0.177	0.164	0.641	2
Ballard County, Kentucky	Ballard, KY	Kentucky\Ballard	21007	21	7	2012	0	408	0	0	14	48	96	59	58	48	85	0.152	0.468	576	141	0.245	14	135	159	0.0343	0.331	0.390	3	4	0.00735	0.00980	308	81	19	0.755	0.199	0.0466	188	0.461	5	41947	0.503	0.452	2.410	0.180	0.176	0.589	3
Barren County, Kentucky	Barren, KY	Kentucky\Barren	21009	21	9	2007	12	2170	0.00553	19	139	317	535	300	289	207	364	0.219	0.396	3055	744	0.244	143	730	896	0.0659	0.336	0.413	6	14	0.00277	0.00645	1665	408	87	0.767	0.188	0.0401	949	0.437	65	38817	0.515	0.362	2.450	0.189	0.149	0.578	10
Barren County, Kentucky	Barren, KY	Kentucky\Barren	21009	21	9	2012	5	1869	0.00268	15	106	244	381	323	264	203	333	0.195	0.428	2718	702	0.258	111	627	776	0.0594	0.335	0.415	3	10	0.00161	0.00535	1430	383	56	0.765	0.205	0.0300	955	0.511	100	37211	0.515	0.374	2.460	0.199	0.154	0.574	10
Bath County, Kentucky	Bath, KY	Kentucky\Bath	21011	21	11	2007	7	789	0.00887	9	65	105	171	109	86	91	153	0.227	0.418	1170	329	0.281	29	175	371	0.0368	0.222	0.470	1	15	0.00127	0.0190	645	115	32	0.817	0.146	0.0406	346	0.439	71	31740	0.506	0.334	2.740	0.197	0.142	0.492	7
Bath County, Kentucky	Bath, KY	Kentucky\Bath	21011	21	11	2012	3	690	0.00435	3	20	73	155	100	129	72	138	0.139	0.491	1016	282	0.278	18	147	303	0.0261	0.213	0.439	2	3	0.00290	0.00435	550	107	33	0.797	0.155	0.0478	327	0.474	22	31964	0.504	0.360	2.610	0.205	0.147	0.502	4
Bell County, Kentucky	Bell, KY	Kentucky\Bell	21013	21	13	2007	2	69	0.0290	1	4	14	14	18	11	4	3	0.275	0.261	96	20	0.208	3	25	22	0.0435	0.362	0.319	0	2	0	0.0290	45	21	1	0.652	0.304	0.0145	28	0.406	40	23528	0.519	0.316	2.480	0.186	0.140	0.477	12
Bell County, Kentucky	Bell, KY	Kentucky\Bell	21013	21	13	2012	0	81	0	0	4	12	6	18	19	14	8	0.198	0.506	148	54	0.365	7	39	28	0.0864	0.481	0.346	3	8	0.0370	0.0988	68	13	0	0.840	0.160	0	39	0.481	35	25771	0.514	0.327	2.540	0.175	0.157	0.487	10
Boone County, Kentucky	Boone, KY	Kentucky\Boone	21015	21	15	2007	6	682	0.00880	2	20	60	207	74	110	87	122	0.120	0.468	1057	312	0.295	54	308	204	0.0792	0.452	0.299	9	40	0.0132	0.0587	550	100	46	0.806	0.147	0.0674	276	0.405	302	66690	0.502	0.570	2.740	0.222	0.0840	0.571	13
Boone County, Kentucky	Boone, KY	Kentucky\Boone	21015	21	15	2012	5	608	0.00822	0	18	37	121	94	109	76	153	0.0905	0.556	968	305	0.315	65	260	189	0.107	0.428	0.311	17	20	0.0280	0.0329	496	94	18	0.816	0.155	0.0296	245	0.403	123	66085	0.505	0.601	2.780	0.238	0.0952	0.582	11
Bourbon County, Kentucky	Bourbon, KY	Kentucky\Bourbon	21017	21	17	2007	13	918	0.0142	3	33	99	242	145	115	97	184	0.147	0.431	1450	454	0.313	52	270	323	0.0566	0.294	0.352	2	17	0.00218	0.0185	723	137	78	0.788	0.149	0.0850	459	0.500	76	41819	0.512	0.426	2.330	0.192	0.136	0.513	5
Bourbon County, Kentucky	Bourbon, KY	Kentucky\Bourbon	21017	21	17	2012	14	907	0.0154	4	39	123	220	106	122	110	183	0.183	0.458	1413	446	0.316	71	277	316	0.0783	0.305	0.348	6	15	0.00662	0.0165	676	173	58	0.745	0.191	0.0639	483	0.533	63	39002	0.513	0.429	2.470	0.197	0.153	0.520	4
Boyd County, Kentucky	Boyd, KY	Kentucky\Boyd	21019	21	19	2007	0	260	0	2	19	43	76	32	35	27	26	0.246	0.338	387	123	0.318	20	89	116	0.0769	0.342	0.446	4	3	0.0154	0.0115	203	53	12	0.781	0.204	0.0462	76	0.292	4	39640	0.505	0.475	2.270	0.172	0.156	0.540	11
Boyle County, Kentucky	Boyle, KY	Kentucky\Boyle	21021	21	21	2007	5	649	0.00770	0	16	59	174	109	115	73	103	0.116	0.448	985	254	0.258	42	214	253	0.0647	0.330	0.390	8	13	0.0123	0.0200	526	103	31	0.810	0.159	0.0478	261	0.402	63	41739	0.505	0.480	2.390	0.177	0.138	0.492	7
Boyle County, Kentucky	Boyle, KY	Kentucky\Boyle	21021	21	21	2012	4	620	0.00645	1	36	71	131	87	91	71	132	0.174	0.474	947	259	0.273	48	192	230	0.0774	0.310	0.371	7	8	0.0113	0.0129	477	126	17	0.769	0.203	0.0274	242	0.390	32	42058	0.513	0.526	2.350	0.175	0.162	0.485	8
Bracken County, Kentucky	Bracken, KY	Kentucky\Bracken	21023	21	23	2007	1	618	0.00162	0	27	112	152	88	84	57	98	0.225	0.387	956	264	0.276	20	130	283	0.0324	0.210	0.458	3	7	0.00485	0.0113	461	124	64	0.746	0.201	0.104	236	0.382	8	41581	0.506	0.251	2.650	0.189	0.133	0.521	3
Bracken County, Kentucky	Bracken, KY	Kentucky\Bracken	21023	21	23	2012	2	587	0.00341	0	36	80	124	75	101	59	112	0.198	0.463	933	287	0.308	23	144	268	0.0392	0.245	0.457	7	6	0.0119	0.0102	463	100	24	0.789	0.170	0.0409	248	0.422	8	41217	0.502	0.385	2.620	0.212	0.137	0.509	1
Breathitt County, Kentucky	Breathitt, KY	Kentucky\Breathitt	21025	21	25	2007	0	199	0	2	21	27	47	31	21	27	23	0.251	0.357	274	79	0.288	9	42	80	0.0452	0.211	0.402	2	9	0.0101	0.0452	166	29	11	0.834	0.146	0.0553	59	0.296	32	25577	0.502	0.275	2.600	0.182	0.119	0.444	4
Breathitt County, Kentucky	Breathitt, KY	Kentucky\Breathitt	21025	21	25	2012	0	120	0	0	1	27	29	14	25	10	14	0.233	0.408	194	64	0.330	11	30	42	0.0917	0.250	0.350	2	9	0.0167	0.0750	94	23	3	0.783	0.192	0.0250	32	0.267	29	25831	0.500	0.324	2.540	0.180	0.135	0.460	5
Breckinridge County, Kentucky	Breckinridge, KY	Kentucky\Breckinridge	21027	21	27	2007	13	1509	0.00861	5	63	210	372	240	201	169	249	0.184	0.410	2205	586	0.266	47	357	679	0.0311	0.237	0.450	5	11	0.00331	0.00729	1211	262	46	0.803	0.174	0.0305	602	0.399	40	36621	0.502	0.298	2.560	0.185	0.137	0.569	4
Breckinridge County, Kentucky	Breckinridge, KY	Kentucky\Breckinridge	21027	21	27	2012	8	1304	0.00613	10	65	167	293	212	198	127	232	0.186	0.427	1942	521	0.268	35	320	558	0.0268	0.245	0.428	5	14	0.00383	0.0107	1015	260	29	0.778	0.199	0.0222	487	0.373	67	40530	0.501	0.330	2.670	0.200	0.156	0.558	5
Bullitt County, Kentucky	Bullitt, KY	Kentucky\Bullitt	21029	21	29	2007	1	519	0.00193	2	17	63	115	71	73	78	100	0.158	0.484	767	226	0.295	45	221	173	0.0867	0.426	0.333	10	8	0.0193	0.0154	406	100	17	0.782	0.193	0.0328	223	0.430	25	49861	0.502	0.401	2.650	0.200	0.0890	0.588	9
Bullitt County, Kentucky	Bullitt, KY	Kentucky\Bullitt	21029	21	29	2012	4	488	0.00820	0	12	44	98	73	91	63	107	0.115	0.535	713	219	0.307	41	225	147	0.0840	0.461	0.301	9	9	0.0184	0.0184	380	97	11	0.779	0.199	0.0225	214	0.439	20	56377	0.505	0.431	2.670	0.207	0.112	0.572	5
Butler County, Kentucky	Butler, KY	Kentucky\Butler	21031	21	31	2007	1	778	0.00129	5	42	99	218	101	91	83	139	0.188	0.402	1109	260	0.234	25	159	346	0.0321	0.204	0.445	2	2	0.00257	0.00257	608	143	31	0.781	0.184	0.0398	271	0.348	9	35676	0.500	0.311	2.450	0.184	0.131	0.600	7
Butler County, Kentucky	Butler, KY	Kentucky\Butler	21031	21	31	2012	0	697	0	3	53	102	154	116	81	64	124	0.227	0.386	998	255	0.256	26	137	323	0.0373	0.197	0.463	2	7	0.00287	0.0100	550	123	24	0.789	0.176	0.0344	254	0.364	27	37603	0.499	0.293	2.480	0.191	0.158	0.561	3
Caldwell County, Kentucky	Caldwell, KY	Kentucky\Caldwell	21033	21	33	2007	9	625	0.0144	0	28	69	122	101	88	85	132	0.155	0.488	891	259	0.291	13	151	269	0.0208	0.242	0.430	0	4	0	0.00640	504	116	27	0.806	0.186	0.0432	209	0.334	39	38009	0.519	0.368	2.380	0.173	0.171	0.526	5
Caldwell County, Kentucky	Caldwell, KY	Kentucky\Caldwell	21033	21	33	2012	0	538	0	7	21	48	99	74	88	78	123	0.141	0.537	810	244	0.301	23	152	221	0.0428	0.283	0.411	2	6	0.00372	0.0112	427	94	17	0.794	0.175	0.0316	186	0.346	21	36613	0.518	0.426	2.520	0.181	0.178	0.515	4
Calloway County, Kentucky	Calloway, KY	Kentucky\Calloway	21035	21	35	2012	1	821	0.00122	1	39	101	202	110	91	87	190	0.172	0.448	1217	353	0.290	35	297	313	0.0426	0.362	0.381	8	9	0.00974	0.0110	613	180	28	0.747	0.219	0.0341	315	0.384	85	37478	0.518	0.604	2.260	0.149	0.151	0.484	3
Campbell County, Kentucky	Campbell, KY	Kentucky\Campbell	21037	21	37	2007	6	535	0.0112	0	13	56	164	69	71	69	93	0.129	0.436	826	239	0.289	25	208	240	0.0467	0.389	0.449	18	14	0.0336	0.0262	411	118	16	0.768	0.221	0.0299	200	0.374	98	51383	0.514	0.535	2.380	0.199	0.128	0.493	15
Campbell County, Kentucky	Campbell, KY	Kentucky\Campbell	21037	21	37	2012	2	504	0.00397	0	13	49	140	92	59	57	94	0.123	0.417	756	231	0.306	22	220	204	0.0437	0.437	0.405	12	19	0.0238	0.0377	396	102	6	0.786	0.202	0.0119	212	0.421	113	54627	0.510	0.564	2.480	0.189	0.128	0.484	13
Carlisle County, Kentucky	Carlisle, KY	Kentucky\Carlisle	21039	21	39	2012	0	325	0	4	22	55	52	54	39	26	73	0.249	0.425	488	143	0.293	21	113	113	0.0646	0.348	0.348	3	1	0.00923	0.00308	243	67	15	0.748	0.206	0.0462	129	0.397	5	41990	0.512	0.422	2.410	0.186	0.189	0.604	1
Carroll County, Kentucky	Carroll, KY	Kentucky\Carroll	21041	21	41	2007	5	326	0.0153	2	13	29	99	60	49	28	46	0.135	0.377	505	141	0.279	13	59	141	0.0399	0.181	0.433	3	8	0.00920	0.0245	238	73	34	0.730	0.224	0.104	148	0.454	17	42058	0.500	0.336	2.550	0.203	0.123	0.511	3
Carroll County, Kentucky	Carroll, KY	Kentucky\Carroll	21041	21	41	2012	5	278	0.0180	0	10	36	53	45	47	47	40	0.165	0.482	435	127	0.292	3	53	134	0.0108	0.191	0.482	1	6	0.00360	0.0216	209	57	12	0.752	0.205	0.0432	104	0.374	12	40473	0.491	0.316	2.450	0.208	0.129	0.506	3
Carter County, Kentucky	Carter, KY	Kentucky\Carter	21043	21	43	2007	10	895	0.0112	0	48	107	235	160	104	94	147	0.173	0.385	1279	310	0.242	33	231	423	0.0369	0.258	0.473	5	27	0.00559	0.0302	738	127	45	0.825	0.142	0.0503	322	0.360	64	32281	0.507	0.353	2.420	0.190	0.133	0.571	9
Carter County, Kentucky	Carter, KY	Kentucky\Carter	21043	21	43	2012	7	786	0.00891	3	58	73	155	119	119	88	171	0.170	0.481	1167	310	0.266	27	215	382	0.0344	0.274	0.486	6	30	0.00763	0.0382	625	130	31	0.795	0.165	0.0394	246	0.313	85	35721	0.502	0.360	2.580	0.191	0.149	0.550	8
Casey County, Kentucky	Casey, KY	Kentucky\Casey	21045	21	45	2007	12	1286	0.00933	7	79	199	294	180	165	136	226	0.222	0.410	1800	423	0.235	56	274	646	0.0435	0.213	0.502	5	23	0.00389	0.0179	943	298	66	0.733	0.232	0.0513	554	0.431	255	27366	0.511	0.301	2.580	0.188	0.149	0.594	7
Casey County, Kentucky	Casey, KY	Kentucky\Casey	21045	21	45	2012	6	1118	0.00537	5	66	163	204	171	160	128	221	0.209	0.455	1583	408	0.258	56	250	507	0.0501	0.224	0.453	7	13	0.00626	0.0116	812	261	45	0.726	0.233	0.0403	588	0.526	123	28734	0.512	0.331	2.550	0.193	0.161	0.564	8
Christian County, Kentucky	Christian, KY	Kentucky\Christian	21047	21	47	2007	18	1324	0.0136	7	118	146	313	160	158	161	261	0.205	0.438	1886	463	0.245	58	321	558	0.0438	0.242	0.421	8	23	0.00604	0.0174	1004	238	89	0.758	0.180	0.0672	573	0.433	376	37632	0.486	0.436	2.870	0.273	0.100	0.505	18
Christian County, Kentucky	Christian, KY	Kentucky\Christian	21047	21	47	2012	8	1179	0.00679	12	116	193	241	143	120	110	244	0.272	0.402	1716	420	0.245	61	259	513	0.0517	0.220	0.435	11	21	0.00933	0.0178	862	245	72	0.731	0.208	0.0611	541	0.459	488	37539	0.493	0.475	2.620	0.248	0.103	0.531	14
Clark County, Kentucky	Clark, KY	Kentucky\Clark	21049	21	49	2007	5	907	0.00551	4	58	84	213	142	123	106	177	0.161	0.448	1432	443	0.309	72	307	328	0.0794	0.338	0.362	7	8	0.00772	0.00882	703	164	59	0.775	0.181	0.0650	386	0.426	24	46190	0.515	0.424	2.410	0.190	0.127	0.576	10
Clark County, Kentucky	Clark, KY	Kentucky\Clark	21049	21	49	2012	10	883	0.0113	13	58	128	135	126	134	98	191	0.225	0.479	1345	398	0.296	66	311	328	0.0747	0.352	0.371	6	16	0.00679	0.0181	654	179	50	0.741	0.203	0.0566	346	0.392	91	45116	0.512	0.447	2.410	0.193	0.142	0.585	5
Clay County, Kentucky	Clay, KY	Kentucky\Clay	21051	21	51	2007	4	336	0.0119	2	11	60	73	49	49	51	41	0.217	0.420	479	124	0.259	24	76	149	0.0714	0.226	0.443	0	17	0	0.0506	258	58	18	0.768	0.173	0.0536	104	0.310	133	20999	0.471	0.206	3.140	0.186	0.108	0.423	4
Clay County, Kentucky	Clay, KY	Kentucky\Clay	21051	21	51	2012	1	243	0.00412	0	10	37	59	19	30	45	43	0.193	0.486	349	85	0.244	14	63	96	0.0576	0.259	0.395	3	11	0.0123	0.0453	188	48	7	0.774	0.198	0.0288	81	0.333	115	22834	0.466	0.231	2.860	0.173	0.121	0.438	5
Clinton County, Kentucky	Clinton, KY	Kentucky\Clinton	21053	21	53	2007	0	629	0	3	35	76	171	90	88	70	96	0.181	0.404	843	175	0.208	35	190	266	0.0556	0.302	0.423	0	6	0	0.00954	430	171	28	0.684	0.272	0.0445	244	0.388	7	25677	0.513	0.300	2.320	0.183	0.164	0.573	2
Clinton County, Kentucky	Clinton, KY	Kentucky\Clinton	21053	21	53	2012	0	508	0	8	21	73	92	71	73	69	101	0.201	0.478	676	135	0.200	25	147	218	0.0492	0.289	0.429	2	7	0.00394	0.0138	309	177	22	0.608	0.348	0.0433	222	0.437	18	26899	0.500	0.313	2.590	0.194	0.166	0.474	3
Crittenden County, Kentucky	Crittenden, KY	Kentucky\Crittenden	21055	21	55	2007	5	740	0.00676	8	46	107	176	99	94	81	129	0.218	0.411	1075	280	0.260	20	145	341	0.0270	0.196	0.461	8	5	0.0108	0.00676	592	113	41	0.800	0.153	0.0554	260	0.351	78	33804	0.514	0.328	2.380	0.165	0.172	0.534	2
Crittenden County, Kentucky	Crittenden, KY	Kentucky\Crittenden	21055	21	55	2012	2	592	0.00338	7	46	53	103	81	70	96	136	0.179	0.510	862	226	0.262	24	138	230	0.0405	0.233	0.389	2	15	0.00338	0.0253	480	87	25	0.811	0.147	0.0422	198	0.334	51	35250	0.501	0.371	2.390	0.189	0.181	0.589	2
Cumberland County, Kentucky	Cumberland, KY	Kentucky\Cumberland	21057	21	57	2007	1	507	0.00197	4	26	64	121	76	64	59	93	0.185	0.426	714	168	0.235	14	116	194	0.0276	0.229	0.383	6	6	0.0118	0.0118	372	117	21	0.734	0.231	0.0414	193	0.381	21	26584	0.515	0.275	2.700	0.178	0.190	0.469	2
Cumberland County, Kentucky	Cumberland, KY	Kentucky\Cumberland	21057	21	57	2012	2	371	0.00539	0	19	33	83	52	66	52	66	0.140	0.496	546	153	0.280	20	98	155	0.0539	0.264	0.418	5	8	0.0135	0.0216	278	74	19	0.749	0.199	0.0512	182	0.491	15	27049	0.509	0.334	2.590	0.183	0.191	0.492	2
Daviess County, Kentucky	Daviess, KY	Kentucky\Daviess	21059	21	59	2007	6	1008	0.00595	18	49	133	321	120	129	96	142	0.198	0.364	1381	240	0.174	75	367	317	0.0744	0.364	0.314	4	14	0.00397	0.0139	701	270	72	0.695	0.268	0.0714	455	0.451	318	42586	0.515	0.474	2.320	0.204	0.142	0.548	18
Daviess County, Kentucky	Daviess, KY	Kentucky\Daviess	21059	21	59	2012	2	837	0.00239	7	33	84	190	157	137	89	140	0.148	0.437	1194	226	0.189	73	316	254	0.0872	0.378	0.303	9	19	0.0108	0.0227	584	223	30	0.698	0.266	0.0358	408	0.487	383	44502	0.515	0.486	2.490	0.204	0.146	0.521	15
Edmonson County, Kentucky	Edmonson, KY	Kentucky\Edmonson	21061	21	61	2007	1	712	0.00140	0	36	90	207	85	94	70	130	0.177	0.413	1054	273	0.259	30	222	288	0.0421	0.312	0.404	1	5	0.00140	0.00702	563	135	18	0.791	0.190	0.0253	270	0.379	11	34449	0.506	0.316	2.380	0.174	0.144	0.611	5
Edmonson County, Kentucky	Edmonson, KY	Kentucky\Edmonson	21061	21	61	2012	1	638	0.00157	4	33	55	178	82	71	69	146	0.144	0.448	969	303	0.313	18	193	280	0.0282	0.303	0.439	6	4	0.00940	0.00627	500	118	20	0.784	0.185	0.0313	204	0.320	9	36039	0.501	0.332	2.450	0.176	0.166	0.608	3
Elliott County, Kentucky	Elliott, KY	Kentucky\Elliott	21063	21	63	2007	1	448	0.00223	7	21	77	129	52	65	37	60	0.234	0.362	643	165	0.257	14	86	217	0.0313	0.192	0.484	2	11	0.00446	0.0246	327	101	22	0.730	0.225	0.0491	171	0.382	21	27215	0.509	0.247	2.990	0.190	0.138	0.476	1
Elliott County, Kentucky	Elliott, KY	Kentucky\Elliott	21063	21	63	2012	0	389	0	12	24	58	117	40	54	38	46	0.242	0.355	585	177	0.303	17	86	171	0.0437	0.221	0.440	2	14	0.00514	0.0360	298	72	19	0.766	0.185	0.0488	151	0.388	26	28893	0.440	0.324	2.700	0.169	0.144	0.451	1
Estill County, Kentucky	Estill, KY	Kentucky\Estill	21065	21	65	2007	4	456	0.00877	0	23	65	98	59	63	58	90	0.193	0.463	639	160	0.250	14	121	203	0.0307	0.265	0.445	7	8	0.0154	0.0175	348	87	17	0.763	0.191	0.0373	164	0.360	11	28797	0.512	0.235	2.570	0.190	0.133	0.548	3
Estill County, Kentucky	Estill, KY	Kentucky\Estill	21065	21	65	2012	1	380	0.00263	1	15	42	93	60	49	43	77	0.153	0.445	519	114	0.220	14	89	185	0.0368	0.234	0.487	4	8	0.0105	0.0211	284	77	19	0.747	0.203	0.0500	149	0.392	29	29895	0.507	0.262	2.500	0.187	0.153	0.520	3
Fayette County, Kentucky	Fayette, KY	Kentucky\Fayette	21067	21	67	2007	11	810	0.0136	3	45	75	247	119	112	87	122	0.152	0.396	1290	430	0.333	66	341	196	0.0815	0.421	0.242	25	21	0.0309	0.0259	627	115	76	0.774	0.142	0.0938	424	0.523	108	46726	0.505	0.669	2.330	0.181	0.104	0.448	52
Fayette County, Kentucky	Fayette, KY	Kentucky\Fayette	21067	21	67	2012	11	718	0.0153	2	22	71	182	111	108	80	142	0.132	0.460	1207	445	0.369	85	255	215	0.118	0.355	0.299	19	25	0.0265	0.0348	547	91	80	0.762	0.127	0.111	409	0.570	127	46452	0.508	0.683	2.310	0.179	0.105	0.442	60
Fleming County, Kentucky	Fleming, KY	Kentucky\Fleming	21069	21	69	2007	3	1129	0.00266	6	71	177	282	152	126	118	197	0.225	0.391	1729	480	0.278	52	245	519	0.0461	0.217	0.460	4	4	0.00354	0.00354	879	184	65	0.779	0.163	0.0576	462	0.409	19	33815	0.508	0.384	2.600	0.196	0.133	0.593	6
Fleming County, Kentucky	Fleming, KY	Kentucky\Fleming	21069	21	69	2012	1	1087	0.000920	13	76	115	231	155	154	118	225	0.188	0.457	1610	445	0.276	43	249	491	0.0396	0.229	0.452	9	10	0.00828	0.00920	800	229	58	0.736	0.211	0.0534	518	0.477	33	34231	0.509	0.399	2.620	0.200	0.148	0.538	4
Floyd County, Kentucky	Floyd, KY	Kentucky\Floyd	21071	21	71	2007	1	76	0.0132	0	1	7	10	17	13	11	17	0.105	0.539	111	34	0.306	4	18	46	0.0526	0.237	0.605	0	2	0	0.0263	54	17	6	0.711	0.224	0.0789	34	0.447	7	26293	0.508	0.339	2.500	0.181	0.121	0.537	21
Floyd County, Kentucky	Floyd, KY	Kentucky\Floyd	21071	21	71	2012	0	87	0	0	2	10	18	21	9	8	19	0.138	0.414	140	45	0.321	18	29	24	0.207	0.333	0.276	1	5	0.0115	0.0575	62	15	10	0.713	0.172	0.115	26	0.299	12	31061	0.511	0.372	2.460	0.185	0.136	0.522	17
Franklin County, Kentucky	Franklin, KY	Kentucky\Franklin	21073	21	73	2007	2	625	0.00320	0	22	70	164	99	80	79	111	0.147	0.432	917	271	0.296	24	215	267	0.0384	0.344	0.427	4	14	0.00640	0.0224	496	95	45	0.794	0.152	0.0720	232	0.371	121	48025	0.514	0.510	2.210	0.181	0.125	0.483	7
Franklin County, Kentucky	Franklin, KY	Kentucky\Franklin	21073	21	73	2012	7	579	0.0121	1	15	47	114	88	85	77	152	0.109	0.542	869	248	0.285	29	178	251	0.0501	0.307	0.434	9	12	0.0155	0.0207	462	90	27	0.798	0.155	0.0466	215	0.371	61	46946	0.516	0.528	2.260	0.181	0.140	0.471	6
[truncated: 3,118 more rows]
[truncated: 52 more columns]
